# Supplementary material for: Extraordinary diversity of telomeres, telomerase RNAs and their template regions in Saccharomycetaceae
Source: Sci Rep. 2021 Jun 17;11:12784. doi: 10.1038/s41598-021-92126-x (PMC8211666; doi:10.1038/s41598-021-92126-x)
Supplement: Supplementary file 6 — Supplementary Table S1. [file 41598_2021_92126_MOESM6_ESM.xlsx]

## Sheet: Title page
Extraordinary diversity of telomeres, telomerase RNAs and their template regions in Saccharomycetaceae
Vratislav Peska1*, Petr Fajkus1,3, Michal Bubeník1,3, Václav Brázda1, Natália Bohálová1,2, Jiří Fajkus1,3, Sònia Garcia4*
1Institute of Biophysics, Academy of Sciences of the Czech Republic, Brno CZ–61265, Czech Republic.
2Department of Experimental Biology, Faculty of Science, Masaryk University, Brno CZ-62500, Czech Republic
3Mendel Centre for Plant Genomics and Proteomics, CEITEC, Masaryk University, Brno CZ-62500, Czech Republic
4Institut Botànic de Barcelona (IBB-CSIC, Ajuntament de Barcelona), Passeig del Migdia s/n, Barcelona 08038, Catalonia, Spain.
*Authors for correspondence: vpeska@ibp.cz; soniagarcia@ibb.csic.es
Supplementary Table S1. Summary of species tested, used datasets, identified telomere, telomerase, and template region sequences.

## Sheet: resutls
Species		SRA dataset used in TRFi	read length	Consensus of telomere sequence candidate from TRFi (5´-> 3´)	Telomere motif length	Template region (5´-> 3´, 1st bold = annealing sequence, 2nd bold = the direct repeat od annealing sequence, underline = template sequence)	Template region length	TR acc. - position and reference	Template region position and reference
Kluyveromyces aestuarii	V	SRR6475893	245	ATCCGTACACCACATACCTAATCAA	25	ATCAAATCCGTACACCACATACCTAATCAA	30	AEAS01000245.1 - 16,338-17,322 (T)	16,940-16,966 (W); 16,941-16,970 (TA)
Kluyveromyces marxianus	V	SRR6660862	135±19	TCCGTACACCACATAACTAATCAAA	25	TCAAATCCGTACACCACATAACTAATCAAA	30	NC_036029.1 - 506,443-507,711 (T)	506,855-506,888 (W); 506,855-506,884 (TA)
Kluyveromyces dobzhanskii	V	SRR6475900	244	TCCGTACACCACATACCTAATCAAA	25	TCAAATCCGTACACCACATACCTAATCAAA	30	CCBQ010000012.1 - 461,805-463,090 (T)	462,224-462,257 (W); 462,224-462,253 (TA)
Kluyveromyces lactis	I	ERR2799547	151	TRFi failed, TCCGTACACCACATACCTAATCAAA in ASM251v1 (NCBI)	25	TCAAATCCGTACACCACATACCTAATCAAA	30	NC_006038.1 - 611,456-612,727 (M)	611,890-611,919 (W)
Lachancea kluyveri	V	ERR1798004	100	AGACCTCACAGTACGCATGTCCACCC	26	ATGTCCACCCAGACCTCACAGTACGCATGTCCACCC	36	CM000690.1 - 348,600-349,844 (W)	348,957-348,982 (G)+(C)+(W)
Lachancea cidri	AP	ERR1397224	50	CTGACACC	8	ACACCCTGACACC	13	FJUT01000013.1 - 285,317-284,632 (TA)	285,201-285,189 (TA)
Lachancea fermentati	AP	ERR1404481	40	CTGACACC	8	ACACCCTGACACC	13	LT598488.1 - 306,329-307,150 (W)	307,013-307,025 (TA)
Lachancea mirantina	AP	ERR1404487	40	CAACACCC	8	ACACCCCAACACCC	14	LT598468.1 - 690,800-691,797 (W)	691,029-691,042 (TA)
Lachancea waltii	V	SRR352021	76	CCAACACC	8	AACACCCCAACACC	14	AADM01000270.1 - 134,961-136,000 (K)	135,613-135,636 (W); 135,625-135,638 (TA)
Lachancea thermotolerans	V	SRR4362697	151	CCAACACC	8	CAACACCCCAACACC	15	NC_013079.1 - 702,500-703,549 (W)	702,853-702,876 (W); 702,850-702,864 (TA)
Lachancea nothofagi	AP	ERR1404490	50	CACCCAAC	8	AACCACCCAAC	11	LT598449.1 - 388,401-389,382 (W)	388,701-388-711 (TA)
Lachancea dasiensis	V	ERR1404474	50	CACCCAGC	8	AGCCACCCAGC	11	LT598456.1 - 682,034-682,916 (W)	682,261-682,283(W); 682,258-682,268 (TA)
Lachancea meyersii	AP	ERR1404484	40	CACCCAGC	8	CCAGCCACCCAGC	13	LT598477.1 - 575,851-576,676 (W)	576,024-576,036 (TA)
Lachancea sp. CBS 6924	AP	ERR1404478	50	CACCCAGC	8	CAGCCACCCAGC	12	LT598470.1 - 441,802-442,700 (W)	442,477-442,488 (TA)
Zygosaccharomyces bailii	AP	SRR5452526	239±39	ACACCC	6	CACCCACACCC	11	HG316456.1 - 712,655-713,400 (W)	713,052-713,062 (TA)
Zygosaccharomyces rouxii	AP	ERR331068	100	CACCCA	6	ACACCCA	7	NC_012990.1 - 297,087-297,883 (W)	297,450-297,456 (TA)
Zygosaccharomyces sapae	CP	ERR2600670	301	CACACACCACAACACCCATAC	21	ACCCATACCACACACCACAACACCCATAC	29	UEGL01000017.1 -760,846-761,673 (TA)	761,216-761,244 (TA)
	CP			CTCGTACCACAACACCCATAC	21	ACCCATACCTCGTACCACAACACCCATAC	29	UEGL01000012.1 - 316,198-317,026 (TA)	316,569-316-597 (TA)
	CP			CACACACCTCAACACCCATAC	21	ACCCATACCACACACCTCAACACCCATAC	29	UEGL01000035.1 - 151,862-151,001 (TA)	151,458-151,430 (TA)
Torulaspora microellipsoides	AP	SRR6475957	246	ACCACAAC	8	CACAACACCACAAC	14	FYBL01000005.1 - 426,211-427,050 (W)	426,939-429,952 (TA)
Torulaspora maleeae	CP	SRR6475960	246	AACCTTACACCAC	13	ACAACCTTACACCAC	15	PPNA02000001.1 - 631,910-632,714 (TA)	632,063-632,077 (TA)
Torulaspora delbrueckii	AP	SRR1924553	72	ACACCACAACCTT	13	ACAACCTTACACCACAACCTT	21	NC_016504.1 - 709,007-709,780 (W)	709,154-709,174 (TA)
Torulaspora franciscae	CP	SRR6475978	246	ACACCACAACCTT	13	ACAACCTTACACCACAACCTT	21	JAAVUL010000023.1 - 86,514-85,744 (TA)	86,369-86,349 (TA)
Torulaspora pretoriensis	CP	SRR6475920	244	ACACCACAACCTT	13	ACAACCTTACACCACAACCTT	21	JABBEG010000024.1 -21,481-22,247 (TA)	21,626-21,646 (TA)
Tetrapisispora iriomotensis	CP	SRX3565850	245	TCAACTACTAACCTTACACCCGTACACC, ACTAACCTTACACCCGTACACCTCA	28, 25	ACTACTAACCTTACACCCGTACACCTCAACTACT	34	PPKC01000009.1 - 31,070-32,481(TA)	31,532-31,565 (TA)
Tetrapisispora fleetii	CP	SRX3565849	246	ATCCTTACACCCATACACCTCCACTACT, ATCCTTACACCCATACACCTCCACT	28,25	ACTACTATCCTTACACCCATACACCTCCACTACT	34	PPKB01000007.1 - 78,872-80,412 (TA)	79,477-79,510 (TA)
Tetrapisispora namnaoensis	CP	SRX3565843	246	TCCACTATCCTTACACCCATACACC, TCCACTACTATCCTTACACCCATACACC	25,28	ACTACTATCCTTACACCCATACACCTCCACTACT	34	PPKD01000005.1 - 167,331-168,917 (TA)	167,950-167989 (TA)
Tetrapisispora blattae	CP	SRX2310990	75	ATATTGCTCCACCCTGACACC	21	ATATTGCTCCACCCTGACACCATATTGCT	29	NC_020193.1 - 404,150-405,050 (W)	404,863-404,891 (TA)
Candida glabrata	V	SRR8697264	251	CACCCAGACCCCACAG	16	CAGCACCCAGACCCCACAG	19	NC_006032.2 - 419,194-421.150 (K)	420,914-420,932 (K)
Saccharomyces arboricola	V	SRR1594145	251	CCACAC	6	CCACACCCACAC	12	NC_026172.1 - 287,410-288,645 (W)	287,888-287,898 (Waldl); 287,885-287,896 (TA)
Saccharomyces bayanus	V	ERR1544719	100	CCACAC	6	CCACACCCACAC	12	AACG02000058.1 - 58,142-59,362 (D)	58,613-58,620 (W); 58,612-58,623 (TA)
Saccharomyces cer. x S.kud.	V	SRR4275389	98±8	CCACAC	6	CCACACCCACAC	12	AGVY01000004.1 - 284,183-285,344 (W)	284,645-284,655 (W); 284,642-284,653 (TA)
Saccharomyces cerevisiae	V	SRR8769276	150	CCACAC	6	CCACACCCACAC	12	NC_001134.1 -307,597-308,757 (D)+(B)	308,057-308,064 (W); 308,056-308,067 (TA)
Saccharomyces eubayanus	V	SRR7888701	150	CCACAC	6	CCACACCCACAC	12	NC_030979.1 - 476,134-477,336 (W)	476,588-476,598 (W); 476,585-476,596 (TA)
Saccharomyces kudriavzevii	V	ERR3141579	99	CCACAC	6	CCACACCCACAC	12	AY639012.1 - 1-1215 (W)	424-434 (W); 463-474 (TA)
Saccharomyces mikatae	V	SRR5106252	50	CCACAC	6	CCACACCCACAC	12	AABZ01000048.1 - 18,591-19,809 (D)	19,349-19,356 (W); 19,346-19,357 (TA)
Saccharomyces paradoxus	V	SRR7500268	151	CCACAC	6	CCACACCCACAC	12	CP020294.1 - 307,733-308,897 (D)	308,010-308,045 (W); 308,153-308,164 (TA)
Saccharomyces pastorianus	V	ERR3040796	151	CCACAC	6	CCACACCCACAC	12	AZCJ01000004.1; 478,773-479,970 (D)	479,512-479,520 (W); 479,514-479,525 (TA)
Saccharomyces sp. ‘boulardii’	V	SRR1105784	1024±137	CCACAC	6	CCACACCCACAC	12	CM003558.1 - 287,536-288,696 (W)	287,998-288,008 (W); 287,995-288,006 (TA)
Saccharomyces uvarum	V	SRR5106258	50	CCACAC	6	CCACACCCACAC	12	NOWY01000011.1 - 45,720-46,940 (W)	46,193-46,203 (W); 46,190-46,201 (TA)
	V	validation of the telomere sequence and template regions
	AP	additional prediction of the telomere sequence and template regions
	CP	complete prediction: TR, template region, telomere sequence
	I	inconclusive
	(B)	(Bosoy et al., 2003)
	(C)	(Cohn et al., 1998)
	(D)	(Dandjinou et al., 2004)
	(G)	(Gunisova et al., 2009)
	(K)	(Kachouri-Lafond et al., 2009)
	(M)	(McEachern et al., 1995)
	(T)	(Tzfati et al., 2000)
	(TA)	This Article contribution
	(W)	(Waldl et al., 2018)
