# Supplementary material for: Extraordinary diversity of telomeres, telomerase RNAs and their template regions in Saccharomycetaceae
Source: Sci Rep. 2021 Jun 17;11:12784. doi: 10.1038/s41598-021-92126-x (PMC8211666; doi:10.1038/s41598-021-92126-x)
Supplement: Supplementary file 7 — Supplementary Table S2. [file 41598_2021_92126_MOESM7_ESM.xlsx]

## Sheet: Title page
Extraordinary diversity of telomeres, telomerase RNAs and their template regions in Saccharomycetaceae
Vratislav Peska1*, Petr Fajkus1,3, Michal Bubeník1,3, Václav Brázda1, Natália Bohálová1,2, Jiří Fajkus1,3, Sònia Garcia4*
1Institute of Biophysics, Academy of Sciences of the Czech Republic, Brno CZ–61265, Czech Republic.
2Department of Experimental Biology, Faculty of Science, Masaryk University, Brno CZ-62500, Czech Republic
3Mendel Centre for Plant Genomics and Proteomics, CEITEC, Masaryk University, Brno CZ-62500, Czech Republic
4Institut Botànic de Barcelona (IBB-CSIC, Ajuntament de Barcelona), Passeig del Migdia s/n, Barcelona 08038, Catalonia, Spain.
*Authors for correspondence: vpeska@ibp.cz; soniagarcia@ibb.csic.es
Supplementary Table S2. Tandem repeats finder output with highlighted candidates of telomere sequences (red frame), some of the telomere-like sequences that do not correspond to the maximal putative template as it was defined in the methods (black frames), and details about datasets.

## Sheet: TRFi output
	Name: Cglabrata_EIP_CAS12-4176			Name: Kluyveromyces_aestuarii			Name: Kluyveromyces_dobzhanskii			Name: DN490134S:A11			Name: DN490134S:A11			Name: CBS6556			Name: unspecified			Name: unspecified			Name: unspecified			Name: unspecified			Name: unspecified			Name: unspecified			Name: unspecified			Name: unspecified			Name: unspecified			Instrument: Illumina HiSeq 2500			Name: L. waltii genomic library
	Instrument: Illumina HiSeq 2500			Instrument: Illumina HiSeq 2500			Instrument: Illumina HiSeq 2500			Instrument: HiSeq X Ten			Instrument: HiSeq X Ten			Instrument: Illumina HiSeq 2000			Instrument: Illumina HiSeq 2000			Instrument: Illumina HiSeq 2000			Instrument: Illumina HiSeq 2000			Instrument: Illumina HiSeq 2000			Instrument: Illumina HiSeq 2000			Instrument: Illumina HiSeq 2000			Instrument: Illumina HiSeq 2000			Instrument: Illumina HiSeq 2000			Instrument: Illumina HiSeq 2000			Strategy: WGS			Instrument: Illumina Genome Analyzer IIx
	Strategy: WGS			Strategy: WGS			Strategy: WGS			Strategy: WGS			The second run with tandems of at least 2 adjacent motifs of 20nt and more			Strategy: WGS			Strategy: WGS			Strategy: WGS			Strategy: WGS			Strategy: WGS			Strategy: WGS			The second run with tandems of at least 2 adjacent motifs of 20nt and more			Strategy: WGS			Strategy: WGS			Strategy: WGS			Source: GENOMIC			Strategy: WGS
	Source: GENOMIC			Source: GENOMIC			Source: GENOMIC			Source: GENOMIC						Source: GENOMIC			Source: GENOMIC			Source: GENOMIC			Source: GENOMIC			Source: GENOMIC			Source: GENOMIC						Source: GENOMIC			Source: GENOMIC			Source: GENOMIC			Selection: unspecified			Source: GENOMIC
	Selection: RANDOM			Selection: RANDOM			Selection: RANDOM			Selection: RANDOM						Selection: PCR			Selection: unspecified			Selection: unspecified			Selection: unspecified			Selection: unspecified			Selection: RANDOM						Selection: unspecified			Selection: unspecified			Selection: unspecified			Layout: PAIRED			Selection: RANDOM PCR
	Layout: PAIRED			Layout: PAIRED			Layout: PAIRED			Layout: PAIRED						Layout: PAIRED			Layout: SINGLE			Layout: SINGLE			Layout: SINGLE			Layout: SINGLE			Layout: PAIRED						Layout: SINGLE			Layout: SINGLE			Layout: SINGLE						Layout: SINGLE
										Construction protocol: Standard
number of spots	3245247			1746188			1336151			990633						28458183			8555398			10949597			11749422			11524076			5025000						6742515			6390239			9276729			4376388			13209560
number of analysed reads	5000000			3492376			2672302			1981266						5000000			5000000			5000000			5000000			5000000			5000000						5000000			5000000			5000000			5000000			5000000
read length (nt)																																								40
minimum number of units in tandem	5			5			5			5			2			5			5			5			5			5			5			2			5			5			5			5			5
	Candida glabrata	SRR8697264		Kluyveromyces aestuarii	SRR6475893		Kluyveromyces dobzhanskii	SRR6475900		Kluyveromyces lactis	ERR2799547		Kluyveromyces lactis	ERR2799547		Kluyveromyces marxianus	SRR6660862		Lachancea sp. CBS 6924	ERR1404478		Lachancea cidri	ERR1397224		Lachancea dasiensis	ERR1404474		Lachancea fermentati	ERR1404481		Lachancea kluyveri	ERR1798004		Lachancea kluyveri	ERR1798004		Lachancea meyersii	ERR1404484		Lachancea mirantina	ERR1404487		Lachancea nothofagi	ERR1404490		Lachancea thermotolerans	SRR4362697		Lachancea waltii
	ATCTTC	439		ATATA	5249		ATATA	2598		ACGACC	77		CAGTGCGTACCCATCCACCTTT	84		AATCAAATCCGTACACCACATAACT	7174		GAGAT	713		CTGACACC	456		CCACTA	212		CCTGACAC	646		CAACAG	2414		ATGCGTACTGTGAGGTCTGGGTGGAC	34234		GAGAT	215		AACACCCC	72		GAGAT	150		ACTCCACAC	844		AACACCCC
	AACAAG	387		CCGTACACCACATACCTAATCAAAT	2306		ATATAATAT	2445		AGTCTGCGT	40		GCGGCGATGACGATGTAACCCCGCCCGACGATA	64		GATGA	2102		GCAACA	89		CTGACCACC	376		AGATG	96		ACAGCA	55		GAGGAA	390		ACAGTACGCATGTCCACCCACACCTC	346		GCAACA	115		GAGAT	64		GCAACA	113		AAATAAT	763		ACACACAC
	ATTAATATA	371		ATTATAT	2047		CCGTACACCACATACCTAATCAAAT	2361		GAAAGCGGCGGCGGACGCGAAGAA	13		CCTAACCCGGGCACAGTCTGC	47		ACAGCA	924		AATAATATT	87		ATAAAAT	247		ACAGCA	61		ATCTTC	33		AGCTCTTC	258		TCATCAGCAGTTTCGAGTGGA	189		ATTCA	53		GCAACA	50		ATATA	89		CGAGGAGTG	754		AGCCTG
	ACAGCA	370		ATTATTT	1158		AATATA	1499		CCGCTTTCTTCTTCGCCTCCGCCG	4		ATCAGCAGCCGCAGCAGCCGGTAGCGCCGCAGCCGCAGT	41		GAAAAAT	551		CCACCCAG	84		ACAGCA	233		CAGGCT	50		AGATG	27		AACGAC	236		ACAGCAGATGAGCTTTCAATGCTGGAA	148		AATTGT	51		CGATG	15		AACAAG	40		CGTACTCCT	753		CAAAAAAA
	CAAACA	369		AATATA	915		GATGA	1301		AAAGCGGAGGCCGAGGCGGCG	4		CAGCGAGCAGGCGCGGAACATGGTCCGGC	35		AACAAG	374		GTAGCACAGC	58		ATAAT	116		AAGAAGGAC	38		AGGAGA	18		CTTCTG	208		TCATCCACCAGCTCAAGCACT	119		TACGAG	51		ACCTCT	12		ACGGCA	34		ACACTCGACT	667		CAAAAAA
	TAATTATATAAATATAT	358		ATATAATAT	816		ATTATAT	1233		CCCCACCCCC	2		CGTCGGGCGGGGTCACATCGTCATCGCCGCTAT	30		AAAAT	349		AATGCA	42		ATATAG	93		AACAACAGC	37		CACAAG	17		CTGCTC	185		GAGCTTTCAACACTAGAGACAGCAGAT	116		CATCAG	36		GCGGTA	12		CCCAACCA	31		GATGA	497		AGAGCC
	ATATTAATA	315		TAATATATAA	762		ATATTAATA	1172		CCGCTTTCTTCTTCGCGTCCGCTG	2		CCGCTTTCTTCTTCGCGTCCGCCG	27		ACAAA	301		TCATCG	34		AGCTCCACA	55		AGCTCC	37		GAGAAA	17		CAACAAGCA	185		ACCTCACAGTACGCATGTCC	97		ACCAAA	32		AATAA	11		ATCAAC	28		CAACAG	495		CAGCAACAG
	TATAATAAAA	296		ATAAATAT	719		AATATATTA	1154		CACCCCC	1		AAGCGCAAAAGTATGCAGCAG	26		GTATA	288		AAGAC	29		ATCTTC	39		CACCCAA	31		CATACAG	15		GATGA	180		CAAGAAGAGCTCTTACGGATCTGACAA	94		AATCAC	30		AATGCC	10		CAGCACCAC	27		GTGTGATGTGAGT	433		AAGAA
	CTACACACCACCCAGA	295		ATATAATAA	706		ATATATATAATA	1058		ACCCCCCCC	1		ATCATCGGGCGGGGTTACATCGTCATCGCCGCT	22		ATAGTA	243		CAATTT	27		AGATAG	34		CCAGGA	26		GAAGAG	14		CACCAG	173		AACCAACTGGCGACAAGACTAAACCTG	93		ACAACG	27		AATCA	8		AGGATG	26		CACACACT	408		CCACCCCC
	CATCG	294		ATATAAATAT	694		AATAATT	946		CCACCC	1		CCCGAAAACGGGGATAGTTATC	21		AAAGT	224		CTAGTTGTCG	25		GAGAAA	28		AGCCACCC	25		CTTCT	13		GAGAAG	171		GGAAAGAATAAAACAAAGAAG	80		ATATC	25		TCCAGC	6		CCAGCA	24		CTCCACGTA	402		AAAAAAACA
	ACAAT	287		ATTATTAT	688		CATTT	917		AGGGG	1		CAGCCGCAGCAGCCGGTAGCGCCGCAGCCACAGTATCAG	18		ATTAGT	221		AAGAA	24		AACATG	24		AGCGACTCC	24		TCGTCA	12		AAGAAA	170		CAGTCACAGTAGAGGGACCTTCAGACG	80		CCAGCA	23		AGGCAC	6		AACAACATC	24		ACTCTCCAC	396		AGCTACTGGCACTCC
	ATTATTATTATTAAT	275		CAATTGAGTTAATATAACTATTATAT	634		ATAAATAT	887					CTATGTTCGAACATAGGAGTTTG	7		AACAAA	189		CGATG	24		ATGGCT	24		ACAAT	19		CCATCA	11		GCACAA	163		AGTGGATCAGCTACAGCTTCG	80		CCACCCAG	22		GATCAC	5		AATAATATT	23		ACTCGCCTAC	351		ACAAAA
	TTATAATA	269		AATATTATTAT	618		ATTTATATTA	876					CCGCTTTCTTCTTCGCCTCCGCCG	7		AATGAC	189		ATACAT	23		GAAGAATCA	21		ATCTTC	18		CAAAAT	8		ACAACA	158		CTGCTCCTCTTGCACTTGCGG	70		AATACCAA	22		CTTCCT	4		ACCAAA	23		AATATTATT	305		CCACCCC
	AGCCAG	263		ATATATATATA	491		ATATATATATA	699					GAAAGCGGATGCCGAGGCGGC	5		GAGCTT	188		GAACTG	22		CAAAAC	19		GTAGTGGGA	18		AACGCC	7		CACATA	147		ACAGATGTCTCAAGTACCAGC	57		AGCCTG	21		CTCTTA	3		GAGCTA	23		AACACCCC	303		AAAAAGAA
	TCCAAG	248		ATATC	392		ATTAA	689					AAAGCGGAGGCCGAGGCGGCG	4		AAGAAGGAA	177		AAGAG	21		CGTAT	18		AAGAAAGAC	17		AACGGC	6		AAGAG	146		AACCAACTGGCGACTACACCAAGCCTA	54		GAGCAA	21		CAAAACGA	3		AAGAAGGAC	20		CCAGCTACTTCTGGCTACC	285		AAAAATAA
	ATATA	235		AATAATTATAT	375		AATAAT	656					AAAGCGGAAGCCGAAGCGGCG	4		GATGAC	175		ACACA	21		CGCAATGAC	17		ACTGGA	15		CTCAAG	5		CAGCAACAA	144		ACGCGATACTCACTTTTAACCTGGTTTCGTATT	53		ATCAAC	19		ATCTTC	2		CACTAC	19		CTCACACTC	280		CCCCCCACC
	GAACCA	234		ATATTAATA	374		AAATATTATTA	585					GGCGGACGCGAAGAAGAAAGCGGAAGCCGAAGCGGCGAAAGCGGC	3		CCTCTT	174		GGCAGA	20		AGATG	16		CCAGTTGAG	14		ATGCG	4		GATGCT	132		ACCCAGACCTCACAGTACCCATGTCC	52		AATGAC	19		CCGGAG	2		CGATG	19		GCCTGA	225		GCTTGAACC
	CTACAA	227		AAATAATTATATA	368		AAAAAT	556					GAGGCGGCGAAAGCGGCGGCG	2		AGCATC	171		AATGCG	20		AGAATC	15		AATAATATT	13		GAGAAT	4		AAGAA	125		AGATGAGCTTTCAACGCTGGAGACAGT	50		CGCCAT	18		CCGCAG	2		TCATCG	18		CCAGCTACTTCTGGCTCTGTC	205		GCAACA
	AACAACAGCGGC	201		AAAAT	349		ATTATA	555					CCGCTTTCTTCTTCGCGTCCGCTG	2		GCAATG	164		AGCAG	20		ACGTCTAGC	15		ATAGTA	13		CAAGCC	4		ACAACC	123		CTGTGTTTTCGTCGTGGTCCT	45		TACTTA	17		CCGGGG	2		AGTAGC	17		AAGAAGGAC	192		AAAAAAG
	AATAAC	192		AGAATAT	342		AAAAT	540								CAGCAACAG	162		CTCCAGGTA	20		GAAGAG	14		CAACCT	13		AGAAACTC	4		ACGATG	116		CACTCGAAACTGCTGATGATT	45		AATAA	16		TCATCG	1		CAGCGG	17		AGAGCC	178		AAAAAAT
	AAGAAAGAA	190		ATAAAATAATAAT	341		ATATATATTATTA	535								ATGCCA	157		AACAAG	19		AGCTCC	14		CTCAAG	12		ACACAC	3		ATGAAG	116		GATACTCAGTTTTAACCCGGTTTCGTATGACGC	44		ACAAA	16		AGAGGG	1		CGTCCA	17		ACACTCGTCT	178		CCACCC
	AAAAG	187		ATAATTATA	332		ATAATATTAATATTA	507								AAATTC	152		AGCCTG	18		TGCAAA	14		AAGAAGGAG	11		ATGAGC	3		AATGAC	113		AGACAGTAGATGAGCTTTCAACACTGG	43		CGTAAA	16					CAGCAACAA	15		GACGAG	148		AAAACAAAAA
	CCCAGACCACACTCCA	185		ATAAAAATAT	308		AGAATT	451								CAAGCC	147		ATAAC	18		CTTTCATCA	14		CAGCAACAG	11		ATGGAC	2		CAGCA	112		CCTCTTGAATCGTGGTGCGGA	42		CGATG	14					ATATCA	15		AGCTGAAGAGCTTGAGGC	142		AAAAAAAAG
	ACTCCACCCACACCAC	180		TATTATAATA	304		AATTATATATATATA	439								ACAACA	144		GCTCCAGGT	18		ATTATTAT	13		CTCTGCCAC	11		CACCCCC	2		CTGGCA	108		GCGTTTCTCGTCCCAGCTGC	40		AACACC	13					TACCA	14		ATGGCGA	136		GAGCCTGAACCG
	ACCAAG	178		ATCTTC	298		ATTATTATTATATA	427								AAACGA	142		CTTCCT	16		CCAGCA	12		CTACAC	11		CCGCG	2		CAACGG	105		TCGTCGTTGTTAGATCCGTAAGAA	39		AACACG	12					GGTGAA	14		CCGCCCC	97		AAAAGA
	CAAGGA	176		ATATATATAAA	289		ACAGCA	394								AGAATT	141		AGAGCC	16		ACAACC	12		ACACTG	9		CACACC	2		CGAAAA	103		AGTGCATCATCAGCAGTTTCG	38		ATTCC	12					CCGCA	14		ACAACA	96		CCCCTCCC
	ATCCAC	170		CACCTACTCC	287		ATATAATATA	386								GATGTTGGTGAGTATGATGGT	137		GACATT	16		CATCAA	12		AGCTCTTCC	9		AGCGGG	2		ACAAAA	101		CAGTAGGTTGAGGTTGAAAGCCTC	35		ACGAAA	11					ATCTTC	13		CACACT	93		GAGAT
	AATATA	167		ATTATTATTTAT	270		AATATATAAAATAT	383								CCAGCA	136		ATACAC	15		CTCAAG	11		AACGGC	9		CGACAA	1		CAAACG	87		AGAAGAGCTTTCAACACTGGAGACAGT	34		GATAC	11					CATAAA	13		GAGTATGAGTGTGT	91		CGTCAG
	ATTAA	162		ATAATATATAATATT	263		ATATATATATATA	378								CTCTTT	136		ACAACG	15		AGCTGGT	11		ACTGTT	9		CCATCT	1		CGAGTT	81		GAGACAGCAGATGAGCTTTCAACACTG	33		CACACT	11					TCACAT	12		CAGAAGTAGCTGGAACGGAGC	91		AAGAAGGAC
	AAGAAGGAG	161		CCTCTT	260		ATTATTT	376								ACCTGA	134		TCCAGC	15		AGCATC	10		ATAAAAT	8		CCCCCCAC	1		CCGCAA	78		AGTTGCTACAGCTGAGACCACCCC	33		AATGCC	10					CATGGAGAG	12		ACCGAAGAGC	89		GCTTGA
	AAGGAA	161		ATAATAAA	251		TATAAATTATA	374								TCAGAA	127		CACTA	15		CAAAC	10		ACAACC	8		ACCCCC	1		ACAGCACA	77		ACCAACTGGCGACTACACCAAGTCTAA	33		AACTC	10					AAGCAG	11		CAGAGTTGGAGC	86		CTTCCT
	TAATATATAA	160		ATATAT	237		ATTATAATAATAAT	366								AGTAGTACC	125		AAAGT	15		ACATCT	10		CGACCA	8		GATTGA	1		ACACACAT	76		CGTTCTCCTGGCGCAACGCTT	32		GAGAACG	10					AAGAG	11		ACTCCACGC	83		CCCCCCGC
	TATATATAAT	159		TATAAAAATAAA	231		ATTATATATATA	355								CAATAC	121		AGACG	15		AAAAAC	9		GAAGAGAA	8		CCGGAG	1		TGGGAA	76		CAAGTATCAGCACAGATGTCT	32		ATTCACG	10					GAATCA	11		CAGCAACAA	80		CCCCTCC
	AACAAA	157		TATAAAA	222		ATAAATATAAT	337								AAAAGT	120		CAGCACA	15		AAGAAGGAA	9		TCGTCA	7		CATTC	1		GAAACT	75		GCATGCTTTCACTGGTATCCTCGC	31		ACACA	9					GATGCA	10		CGACAG	80		CATCAG
	CCATCT	157		AATAAATAATTATT	218		ATATAATTAAT	307								AGTGAG	120		ACGAAA	14		AGGAGA	9		CTCATC	7		CGAGGC	1		GCAAGA	68		CAGCAGAGGCAGCTACGTGC	31		CAAAC	9					AATGCC	10		CCCCCCCG	79		CCCGCCC
	TCATCA	154		TATAAATAG	218		TATATTATATATAA	305								AGCTCC	117		AGCAC	14		ACTGAA	9		CATGGT	7					CAAGAA	66		AGAACCAGAAGAGCCTGAGCCACTGTTACT	31		GATCAC	9					AGCAA	10		TCCTCAGGCTCCAGT	75		AAAAAAGAAA
	AGGATG	153		ATAAATATT	206		ATAATATATAA	303								TGAATC	116		AAGTTC	14		ATCGAATC	9		CCGGAG	7					CATCGTCAT	66		GGAATAGAAATAGAGAGAGACAGAAA	30		GAGTACAC	9					CAACAACAC	10		CAGAAGTAGCTGGGACGGAGC	74		CCCCTCCCC
	TCCAATC	149		ATATAATAATA	201		TATATATAATATTATATA	277								ATATA	113		TACCA	14		AACAACAGC	8		GAAGAAGAG	6					AAGAAGGAA	64		AGCGTTGAAAGCTCTTCTACTGTCTCC	30		ATATA	8					AGCAG	10		CCCGCC	71		AAAAAAAAT
	GAACTT	148		AAGAAGGAG	195		ATATAAATAT	269								AGGATG	113		CACAGT	14		CTCATC	8		GGGCAC	6					GAAGAA	64		ACAGCAGCAGCCTCGGCCAGA	30		AAGCAG	8					AGTGGTAGC	10		ACACCCCAC	71		CAAGCTCCTCAGCTC
	TCAACTGATGAAGATGGT	138		ACATATAT	194		TATAATTATAA	251								CAAGGA	103		GTCAAC	14		GATCCA	8		GCCACCCAT	6					AAGAC	64		CCTGAGCCATTGTTATTAGAACCAGAAGAG	29		AACATG	8					TAAATA	9		CACCAG	70		ACAACA
	ACCCCACAGCACCCAG	131		ATATTATTATATTAT	182		ATAATAATAATTATATA	248								ACCATCATACTCACCTACATC	103		CACAT	13		ATAGTA	8		CTAGCCTACA	6					AAGAAGGAC	63		ATTCCAGAGCCTGCACAAGAAGTT	29		AAGAC	8					AAAGTG	9		CAGCAAGCTCTT	67		ACAAA
	CATCTAGTATGAACC	123		AAAATATAT	180		ATATAATAATAAATT	245								GGGCAT	102		AAGAAGGAA	12		AAGGGC	8		CATTGGTTT	6					AGGGAGCCTCATGAC	63		AGGGTTATGCTCCTCCTCCGC	29		CTCCAA	8					CCGGAG	8		AAAAATAA	66		ATACACAC
	CACAGACA	120		ACAGCA	176		ATATTATATAA	239								AAGCT	102		AATGAC	12		CAGGTT	8		AAGAAC	5					CACTA	61		AGGTACTAAGAAGACTGAAGCTACCACCGA	28		GAGAG	8					AATGCG	8		CCCCCCCCG	64		CCCCACCCCC
	GATGAAGAC	118		TAATAATATTAAA	172		ATATAATATCTCT	224								ATTATG	100		CAGTGG	12		CTCTCA	8		AGTTGT	5					CCTTG	61		CACCTGCATGAAGAAGGCTG	26		AGCCGA	8					ACCTGCTCC	8		GGAAG	63		CCTCCAGCA
	ATGCCA	113		ATTTAAATATATATATAAATA	171		GCAGAA	215								TCATTT	99		CACACT	12		ACCTCGC	8		AAGGATAAG	5					AAGACG	60		ATCGTTGTTGTTGTTAGAGCCGTAAGA	26		TAAAGTA	8					CAGCAACAG	7		CCGGAGCCAGAA	62		GGAGCCAGAACC
	AACAGA	111		TCCACTTCA	169		GTGAAAA	211								GATTGA	98		GGGAAC	12		TCGTCA	7		CCCTGGA	5					CAACAT	60		AAGCCACCACCGAAGGTACTAAGAAGACTG	26		CGTCAG	7					AAGAAGGAG	7		AAAATA	59		ACTGCTCCAGGTACC
	AAAAGA	111		ATATATATATATA	166		CCTCCTTT	210								AGAAGG	97		ATCTTC	11		ACAAA	7		CAAGTCCAG	5					CTGCACCAC	58		GAAGCAGAGCTTGGAGTAGCATGGGACGAG	25		AGATGT	7					CGAGGA	7		GACGAGCTTGGGATAGCT	58		AAAAAAACAAA
	CCACAA	109		AAAAAT	160		TATATATTATAAATA	204								GCACAA	94		AAGAAGGAC	11		CAGCAACAG	7		CTTCT	4					AGAAGAGGA	57		GGATGTAGGAGAATATGATGG	24		AGCGAT	7					CGCCAA	7		AAAAAAT	57		GGGGAG
	GCAGAA	108		CAGCAACAA	158		TATTAATATTA	203								CATTT	91		ACCAAA	11		CGACCA	7		AAGAAAGAG	4					GCCTGA	55		GACCGGCCACCAAGGAGAGAA	24		AAGCAC	6					CAGGCTCAA	7		CAAGCAGTACATCAG	55		CCTCCAGCT
	CAACTCTGGCTC	108		ATATAATTTA	158		ATATTATATATATAT	201								TACACA	90		ATGTGG	11		ACGAAA	7		CCCTCG	4					GCTGGA	55		GGTGGAGCAGTACTGCTTGGAAGCGAC	23		AACAAG	6					GCAACC	6		AAAAATAAA	54		ACAAAAAAAAAA
	AGCTCTGCTCCT	108		CACTAGCAG	158		TAAATATATTTAA	195								CAGCAACAA	88		AAAAACC	11		AAAGACCCT	7		ATGAGCTTG	4					ACACGT	55		GACGATTCTTACGGATCTAACAACAA	23		GAACGA	6					CTGGAGCCA	6		CCCCCCCCCG	54		CCGGAG
	AACCCAGGTACTGGTGAAGGTGGCTCTGGCTCT	108		ATTATAATATAT	157		ATTATAATATAT	192								CAAACA	87		CCTGAC	11		AGAAGC	6		CCAGCA	3					CAGCAACAG	54		GAAGCTACCACCGAAGGTACTAAGAAGACC	23		CCACGA	6					AAGAAGGAA	5		CCAGTGGCAGGA	54		ACCGCC
	AAAAT	107		GAACCACAAGTTGCAGAG	152		TATATATTTCTAATATTAATATATAATAATAATA	184								TAAAC	87		AAAGCGA	11		ACAACAACA	6		GATGAAGAA	3					AACAACAAC	54		AAGAGAGAAAGAGAGGAGAGGGAA	23		CGAGGA	6					AATGAC	5		CATCTGGTTCTTCTGCTGCTC	54		AGAGTAGC
	TAGCTCTGGTCC	107		ATATTATATAAT	151		TATATATATAATTA	179								ATATC	86		AAAAGCCAG	11		AATAAATAAT	6		CAACAACTCA	3					CACACA	54		CAAAGAGGAAGGCTGAAGAAGAAG	22		GCAATC	6					AAGAAGAGG	5		CACGTTTCCCAGTGAGTCGAG	53		AAAAAT
	CCTCTT	106		ATTATATATATATTTAT	150		ATATTTATATATTT	167								ACAAAT	86		CAGCAACAA	10		ACGTCC	6		ACACACTG	3					CATCGTCGT	54		AGGCTGAAGAAGAAGCAAAGAAGA	22		AGACG	6					ATGTTGCTG	5		CATCG	51		CAGCAACAA
	CAAAAC	106		ATATAATTATTTATT	148		ATTAGT	164								CTTCTT	84		ATACACAC	10		ACCAAC	6		ATAAT	2					AATGAT	52		AGGAAAGAAGGGAGGGAAAAATAA	22		AAACG	6					CTGGAGCAA	5		CCCCCACA	51		AGCCTGAGGAACTGG
	ATATATAATTAATA	105		GCTCGACTCCGCTGTGGATGAACT	142		ATATATATATATTAATT	158								ATCTTC	83		CCATAT	10		GAAAAACAA	6		GAAGAG	2					ACCAGTGTTGTC	52		ACCACTACATCCGAAGCAGCC	22		CTCAAGA	6					CACTGCTGC	5		AGCAGCACC	51		CAAACC
	GACAAC	105		ATATAATATA	140		ATATATATATAAAT	150								ATTACA	82		AATTTCAC	10		ATTATA	5		GAGGAGGAA	2					CTCCTCTTC	51		TCGTTCTCCTGGCGCAAGACC	21		ACGGCA	5					ATTAA	4		CAGCAACAG	50		CCCCCGCCC
	AGAACT	104		CTTCTT	140		AATATTATATAA	150								CAAAAC	80		AGGATG	9		CCAGAC	5		CAGCAG	2					GGAAA	50		CCGTAAGAATCATTGTTAGAT	21		AGAGCC	5					GAGCAG	4		CTGCTC	49		GAACTCGAG
	CAGACTACACTCCACC	103		TATAATAAAA	139		TATATATAAT	147								GAACT	77		CTACAA	9		ATGCCG	5		CACACC	2					CATCGC	50		ATCTCCATCATACTCACCAACATCACCAAGTTACAGTCCGAC	20		AGTAGC	5					TCCAGC	4		AGTAGCTGGGGTAGTCTCAGA	49		CTCCCCCCCC
	AGTTCGATACCA	103		TATAAAT	139		AACAAG	146								GGCATA	76		AAAGTG	9		AGTTCGAAG	5		AAGACGAGG	2					TCTCAG	50		AAGCACCTCATCCACCAGCTC	20		ACAGAC	5					AAGAC	4		CCCCCCCCA	46		CAAGCTCAGCAA
	GAGGAC	101		ATTATTAC	136		ATTATAATATATA	133								AAATACA	75		CTGGCA	9		AAACTATAC	5		ATATAATAT	1					CGCAGA	50		GCTGCCAAAGAAATCGAAGAGCAACAAACTGCC	19		CAGTC	5					CAACCACAA	4		CCAGATGAGGAAGAGTCGCTG	45		AAGAAGGAA
	CAGCAACAA	100		ATATAATATAATAT	134		ATAAATATATAT	129								GCATA	75		AGAGAC	9		AATAATATT	4		AATATA	1					AAAAGTG	49		GAAGAGCCTGAGCCGCTGTTATTAGAACCA	19		CTTCCT	4					CTTGTTTG	4		CCCCCCCCCGC	44		TCAACT
	AAAAAT	96		ATAAATATATAAATATATA	133		ATATATAATAA	126								CTGGCC	74		AGGTT	9		AAGAAAGAA	4		TATATAAA	1					ACGAAT	47		CTCAAGTATCAGCACGGATGT	19		AAGAA	4					GAGAG	4		CATGTCGC	44		AACAACATC
	AAAATTG	96		ATATAATATT	132		ATATTATTATATTAT	125								GCAAGA	73		AAGCAC	8		AGCCGA	4		AAGAAAGAA	1					ACCAAG	46		ATCATCTTGTCTGAATCTTGAAGA	18		AGCAG	4					CGGGATG	4		AGCTTCG	44		AAAAAATAAAA
	AGAAGGT	96		ATAAATATATAT	130		AAATACTATTA	123								ATACTCTCCTACATCACCATC	72		TAACAA	8		AACTGAGCC	4		AAGAAGGAA	1					AAAGTG	46		AGAGCTTGGGCCAGGTGGTTT	18		CTCTCG	4					GAGCCC	4		AGAGCCAGTGGC	44		CCCACCCCCCC
	AAGAAAGGCAAAAAAAGA	95		ATAAATATAAT	127		ATATATCT	122								CCAGGC	71		CAGCAACAG	8		AAGAAAGAG	3		TCAGAC	1					CTGCTTCCG	46		GAAGGCTCTTCTACTGTCTCCAGCGTT	17		GACACAC	4					ACTTC	4		GAGTACGAGGAGTGTGAG	43		CCCCCCCCCCT
	CTCTGCT	94		ATATTATAAATATATA	126		TTATATAATTATATAATTATATAA	120								AGAAAT	67		AGGTCA	8		GCCACCACG	3		CATTC	1					TCACCTT	45		ATCTGTAACTACAGTGAGTG	17		GGCAGA	3					ATCGTCGTC	3		GCAGC	42		AATAAAAAAA
	GATGAC	92		ATATAAAA	124		AATTATAT	117								AATTCC	66		ACCTGA	8		AGAGACAG	3								CAAAA	44		TGCAATCCACCAGTAATTTGAGGT	16		CAGTGG	3					CACCTGCAC	3		GAGGAGAAG	42		CCCCGC
	AATAAG	92		ATATATATAATA	117		TAATATATAA	115								AAAAAAT	66		AGTAGTG	8		CTACATAAT	3								CTGCGA	44		GGAGGAGCATAACCCTGTGGA	16		ACGGCG	3					ACCTGA	3		CGAGCTCCAGCA	42		AATAA
	CGCCGTTTGGAGATGGTGTGTTGCCGTTGTTGCCGGAACCAC	92		AATTGAATAAA	116		GATGAC	109								CAAAGC	66		ACAAA	7		ATATAATAT	2								AACACGTACC	44		CACCGCAGTTCGGTCAACAGGTGC	16		AGTTC	3					GAGGTC	3		CATGTC	41		CAGCGG
	ACAAGAG	89		AGGATG	110		GAAGAGGCTTCAGTGGAA	109								AACAGA	65		AAAAAAG	7		ATATATATATA	2								AAAATA	43		CACCAGCCCTGGTAAACCTAAGGCAA	16		GATGACA	3					ACAAGCTCA	3		CAAAAAAA	41		CACTAC
	GGAACAG	89		ATTATATAATAA	109		ACAAA	108								CCAGG	65		AGTGGG	7		ATGTAGATTA	2								GAATGGTCTGC	43		AATCCACCAGTTACTTGAGGTTGC	16		AATCGAG	3					GCTCAGCAG	3		AAGAAGGAG	41		CCCGCCCCCC
	ACAAA	87		ATATATATATAAAT	108		ATTAATATATAT	104								CAAATGAAT	65		CAACG	7		AATATA	1								AATCC	43		CTTCATCCTTCTTCTTTGCTTCTT	15		AATGA	2					CTGAGCTTG	3		CCGCGAGCT	41		CCGGGG
	GTAGAACTC	85		TATAATAATATTATTATA	107		AATATAACATAT	102								ACGAC	65		CTGGAAAAC	7		GACGAG	1								ACAAGAAGA	42		CCGCCTTGTTGACCACCGAAG	15		TCCAGC	2					CCATCAAGA	3		CCAGAAGTAGCTGGGGTAGT	41		CTCTTCTA
	AGTTGC	85		TATATATAAT	103		ACAAGGGTCCCCCCTAGTAAATGGATCATTCATTGCTGAAT	101								ATGCCTCAG	64		ATCTGAG	7		AGAACC	1								CTCAAC	41		CAGAGGTGGTTTCGGTGGCCGTGGTGGTTC	15		CAGTCG	2					CTTCCT	2		ACGGAAGAAGAC	41		CGACGC
	AGAGAGAA	83		ATATATTATAA	101		AAGAAGGAC	100								GAAAC	62		ACTCCAC	7		ATGGAC	1								AGCTG	41		AGTAGATGAGCTTTCAACGCTGGAAAT	15		ATGCA	2					GCTTGA	2		ACGATG	40		CTCTCACA
	AAGAAAGAC	83		AGGAGGAGC	98		TAATATATAATTATAA	100								ATACAT	61		ACATCAAG	7		AAAAAAC	1								GGAAAGAAAGA	41		AGCTCATCTACTGTTTCCAGCGTTGAA	15		AGAACGA	2					AAGAAAGAG	2		AACGAC	40		CCCAC
	ATGAAC	80		ATATATATTTATATATT	96		ATATTATATAAT	98								GAGTTA	59		AAACTCTG	7		CCCTCC	1								GCAGCGGAAGCAGAA	40		AAAAACAGAAAAAAAAGAACG	15		CCACAC	1					AATCAC	2		CAAGC	40		AAACACAAAA
	CAATTT	80		TATTAATTAA	95		ATATTATTATTATATATTAATATTAGAAATATATAG	97								CAAAAT	58		GCAGCA	6											CAGCAAG	40		TGTTACCAGAACCAGAAGAGCCTGAGCCAT	14		ACAACC	1					GCAGCA	2		CCCCCCCA	40		TGGAGTGCCAGACGC
	CTAGGAGAGGAT	80		ATTATA	92		AATGAATCATCCATTTACTAGGGGGGACCCTTGTATTCAGC	95								ACTTGT	58		AACACG	6											CACTGAAGTTACTTC	39		GTATGTTACAAAATAAAACACG	14		GACGAA	1					CTACAG	2		CGACCA	40		AAGTCTGGG
	AAATACA	79		TATATAATATTA	92		AAGAAGGAA	94								ATGAGTGGC	58		TATTTGAA	6											GAAATGT	38		GAGCTTTCAACGCTGGAGACAGCAGAT	14		AAGAG	1					ACACTG	2		CACAGT	40		GTGACA
	GAGGATGAGGTAGTTGAGAGAGCAGTT	79		TCAAACTAA	90		ACAACA	94								ACATCA	58		AGTGTGTATA	6											CCTGTT	38		ATACGGCCAGCCACAAGCCCA	14		CGCACA	1					AGCTCCACC	2		GAATA	39		AAAAAAAGG
	ACAGAGT	79		ATAATATATAATA	87		AATTCC	93								AGGAGC	57		AGAGAA	5											ACTGCA	38		AGTGTCGAAGCTCATCTACTGTCTCC	14		CCGGAG	1					CCTTCTGCA	2		AGATGAGCA	39		AAAAAAAAGAA
	AAGGTGGTTCTGGCTCTAACCCAGGTACTGGTG	79		TAATAATATATTA	83		ATTTAATAATTTTATTATTA	92								GACTCA	57		GAACGA	5											ATAAA	37		AGCTCTTCTACTGTCTCTAGTGTCGAC	14		CACAATCA	1					AGGAACAAG	2		GCAGAG	38		GCACCTCCC
	AAGATA	78		GAACCAGTCGAA	83		AAAATAAA	91								GACTA	57		TCAACT	5											GGAAG	37		TAAAAACGAACAGTTCTCGG	13		CCCCT	1					AGCTTGCCA	2		CTCCTCTTC	38		CCAGCA
	ATATTTTTAAT	78		ATAAATAATATATATTTAT	82		ATATATAATATTT	88								GAACCA	55		CGTCAC	5											CGAAGACGA	37		CGTGAAATATGATTTGGTGGGAT	13		CGACGC	1					CAAAAAA	1		GCGCATGGAA	38		CCAGAA
	AGAGCT	77		ATCACA	80		ACATATAT	84								ACCAAG	55		AGAACAAGA	5											CCTCTCA	37		CCAAGAAGACTCCTGCCTCTTCTGCCAAGTCTACTCCAG	13		GTATCA	1					AGAGAA	1		CTGCCACCGGCT	38		GAGTCTCACA
	AAGGAT	77		ATATATATC	80		CCAGCA	83								AACCGA	55		ACAAAAG	5											CCACTGAAGCTA	37		CAGCAGCAACAGCAACAGCAA	13		GCTCGA	1					AAAAAAG	1		AGCACACC	38		CGAGTTCTG
	CCATCA	76		AATAAATATTAAAT	79		CTACAA	81								CCACTCCTAGTT	55		AGACAATC	5											AGTAGG	36		CACGGATGCCTCAAGTATCAG	13								CCCCTCC	1		CTCAAAACG	37		AAGCAC
	CGATGAAGACGAAGA	75		AATAATTATATA	74		ATATATATAAA	78								AATATG	54		ATGGTG	4											CATACACACA	36		CAAGGCAACTTTGGTGGTCAA	13								ATTCC	1		CGGAGCCAGAGC	37		AAGAAGAAG
	AGGACAC	75		CCAGTGCACCAAGCACAT	74		CAGCAACAA	76								GAAGATGAC	54		ATCGTCGTC	4											AGCCCTGAGGAACGT	36		ACAGTCCTTAAAAGAGCCAGTGAAATACAC	13								ACCTTCCGC	1		AGTAGCACCG	37		AGAGAC
	CGCAGC	74		ATATATATATATTAATT	73		CTGCAAA	76								AAACTA	54		CGTCGT	4											GAGCTAGAA	35		ACAGCAGATGAGCTTTCAATGCTGGAG	13								GAAGATGAG	1		ACGCCCC	37		AAGAAGGAG
	ACTTCTGGTTGC	74		AATGAC	71		ATATATAAATAAAT	73								GACAAC	53		GAGCTA	4											ACGAT	35		AATCACTGTCAGAGGAAGAAGAAGAGTCTG	13								AAGGCG	1		AAAAACAAA	37		GAGGAGGAA
	GAATGA	73		CAATATGCACCACCTCAG	71		GAAAGG	73								ACCAGTAATACC	53		AGAGGG	4											CAGCCT	35		CTGTGGAGGAGGAGCGTAACC	12								CCGGGG	1		AAAAAAGA	36		AAAAAAAAAATA
	ATATGGA	73		GAAGAAGAA	69		ATATATAATTAATA	72								GGAACTAGAAGT	52		GAAGATGAG	4											CAACAGCAACAA	34		CATACGAAAGCGCTCCTCCAGAGC	12								CAGCATCAG	1		GACTCAAACTCCAAGTGCAGAGACTGA	36		CTCCAAGCTCTG
	CCAGAGTTAGAA	73		ATAATATATATAATAT	67		CGAAGAAGA	72								AAATC	51		CTCTGCT	4											GAAAGCGCAAGG	33		CAGCACGGATGCCTCAAGTAC	12								CCCCACCA	1		CTGCTACGCTTC	36		GCCCCCCCCCC
	CCAGTGAGG	72		TCATCA	66		CAAAAT	71								CAACAACAT	51		ACTACTGCT	4											CAACAACGC	33		CACCTCACAGTACGCATGTCCA	12											CTGCGA	35		CTGAAACGAAGC
	AATCAATCAAT	72		ATTACAC	66		AGGTGA	70								CACAGA	50		CAAGAAA	4											CACACACT	32		GTCAACAGGTGCCACCGCAGTTG	11											GCACCGGTAGCTGGAGTGGACTCA	35		CTTCTT
	AAAAAATTG	72		AGGTGGGAGGAGT	66		GCAATG	69								ATGAAGAACTTGTTG	50		GCAGCAGGT	4											GCAGAG	31		GAAGAGCCTGAGCCATTGTTACTAGAACCA	11											CCCAGCTACTTCTGGATCAC	35		ATCAAC
	ACAAAT	71		ATATAATTAAT	65		GATCCA	67								ACATCACCATCGTACTCACCA	50		CAGACTTTT	4											CATCG	31		CAGTTTCGAGTGGATCAGCTA	11											AAGAAAAAA	34		AAGAG
	CCAGTGTCGTGCTAG	71		GAAGAAGCA	63		CCTCTT	65								GCAGAG	49		CACAAACCG	4											TCAGGAAGTCGACAAGAC	31		CGAGCTGGTTTCAGTCTCAGAAGA	10											GAGGCAGCTAAAGAGCTT	34		GCAACC
	CACCATCTCCAAACGGCGGTGGTTCTGGCAACAACGGCAACA	71		CATCG	62		AGAACT	65								ATCGGA	49		CAAGAGAAC	4											CATTCT	31		CCAGAGCCATACGAAAGTGCTCCT	10											CTCCAGAAGCTG	34		AAAACAAAAAAAA
	AGATAC	71		ATATTATATAA	62		CAGCAACAG	64								ATATTTTG	49		AGAGTCTC	4											ATGCTGACG	31		CAGCTTCGAGTGGATCATCAG	10											CGCTGCTGGGGCTGG	34		AAAAAAGGAA
	CCAAAACCTGAGGAC	70		ACTTCAACC	62		ATAATATAA	64								ACTACTTCTAAG	49		AAGAAGGAG	3											ATTCTG	30		ACCACTCTGCCAGAAGAGCGCACT	10											CAGGCTCTTCGG	34		CAGTGG
	AAATCAG	70		ATTTGCTAACG	61		ATATAT	63								AATGAGT	49		AATGAG	3											AAGAT	30		TCGACACTAGAGACAATAGAAGAGCTG	9											ACTTACAAGCACG	34		CTGCTGGTG
	ACTTGT	69		AATTAGTGAACGAAGC	61		AAAATATAT	63								AGCCAT	48		CACACA	3											ATCGAC	30		CCTTCTTCCTCTTTTTCTTCT	9											CCCCCCA	33		CCCCCCACCCCC
	CTCATCTTC	69		AAGGAAGAGCAG	61		ACAAAT	63								GGACTA	48		TCAACTTTC	3											CTTGAG	29		CCACTGAAGCTACTTCCACTGAAGCTTCTACTACTGGTCCAT	9											CAGGCG	32		CGCATCCAGT
	TTAAAATAAAA	69		AAGAAGGAA	60		AAACGA	63								ATATGC	48		ACCGCCAGC	3											CGCACA	29		ATCAGCACAGAAGCCTCAAGC	9											CCGCGGAGC	32		CCCCT
	TACTACAAG	69		ATTATATATATAAAT	60		AGCAGCGGGCCA	63								AAGAAGGAC	47		ACCTGG	3											GAACAC	29		AGAAGATTCAGTAGTAGAAGCTTCAGTGGAAGTAACTTCGGT	9											CCCGAAGGAAGATTG	32		CTATGA
	ACCCATCTAGTGTCA	69		ATGGTCGTG	60		AATATAATAATAAT	61								ATTCA	47		AGGATC	3											GCAATC	29		AAAACACAAACATGGAAAAAG	9											CCCCCCTC	31		ACACCCCC
	ACAAACAT	69		AAATATATTATA	59		CACAACGAGTCCAGA	60								ATCCCT	47		CAGTATCGT	3											CACCCG	29		CAAGAGGTGACTATGGTGCTC	8											CTGGCTCCGACT	31		ACAACC
	ATAATG	68		TATATATTATAAATATA	59		GAACTT	59								ACGCA	47		CACGC	3											ATGGCT	29		AGAGGTGGTGCCAGAGGCGGTGCC	8											CCAAGCAGGACG	31		CAAAAAAAC
	CAACAAA	68		ATATAATATATA	57		AAATC	59								ACAAGTTCG	47		ACAACA	2											CATGTC	28		ACATCACCAAGTTACAGTCCG	8											AGCAGAGA	31		AAAAAAAAAGAA
	ACAGACCT	68		TATAAAAAAA	57		AATAATATTATT	59								AAGAAGGAG	46		CCAGCA	2											CCACTGATA	28		AAAAGTGAGTATCGCGTCATACGAAACCGGGTT	8											AGAGGTAGAGGA	31		AAAAAACCAAA
	CAGTTTGATCCAAGA	67		ATATATATTATTA	56		ACCCTTGTATTCAGCAATGATTCATCCATTTACTAGGGGGG	59								GAAGATGAT	46		CAAAC	2											AACAG	28		GAAGCAAAGAAGAAGGCTGAAGAG	7											ACAAAA	30		CCCCCCCCCCAA
	ATACAAT	67		ATATATATAT	55		ATATATATATAATAA	57								GGAGTA	46		CCCGCCC	2											CTGCCA	27		CCTCTATTACTTCATGGTTCTTTTGAGTGTCTCTAGACCGCTGTATAG	7											GAGCTAGAA	30		AAAAAAACCA
	AGCATAGA	67		ATATATTATTTT	55		GAAGATTCAGTGGTA	55								CAAAGGAAGAAGCAGAAA	46		CCGGGG	2											GCTCCCCCT	27		ATTAGAACCAGAAGAGCCTGAGCCACTGTT	7											CTCCTGCTC	30		AGATGGAGATCCAGT
	CTCTTT	66		TATTATATAATATA	55		CTTCAGTGGAAGATG	55								ATCACA	45		AAGGGAA	2											AGAAGCAGCAGAAGC	27		AGTTGTTTCAGGTTTAGTCTTGTCGCC	7											CCAGTGAGTCGAGCACGTCTC	30		AAGCAG
	ACATTGTTG	66		CAACAGCAAGCC	55		ACTGAA	55								ATATGGA	45		GATGACA	2											CTTCATCAT	26		AGCAACAACAACAGCAGCAGC	7											ACTTCTGGCTCCGTCCAGCT	30		CCGCAG
	AAGAAGGAA	64		AGTGACAGCTCATCCAGTGAC	55		CTCGTT	54								CAGGTCT	45		AAAAAT	1											GCCAACC	26		AAACCACCTGGCCCAAGCTCTAACCCTGGTCCT	7											AAAATAAAAA	29		AGTGGA
	AATGAC	64		ATTAGT	54		CAGGCT	53								ACATCACCATCATACTCTCCA	45		ATATAAAT	1											ATCACCGCCATAC	26		GATGAAGAGTCTGAGTCACTGTCAGAG	6											CCCCTCCCCC	29		TTAAAAAAAA
	CTATAGAGTG	64		ACTTCC	53		ATATTATTATTATATATTA	52								GAATGA	44		ACAACC	1											AGCAA	26		GAAGGCTCATCTACTGTCTCCAGCGTT	6											GAAGTGAGTTAC	29		AATTAAAAAAA
	ATCGCCC	64		ATAAATATATAAAA	53		GCACAA	51								AGCAA	44		GACGAA	1											AGAGAAGAAGGA	26		CTGTCAGAGGATGAAGAATCAGAATCA	6											CCCCGCCCCCCC	29		GAAAAAAAAAAAA
	AGTGTTCT	64		CAGGCT	51		GAATGA	49								ACATA	44		GAATCA	1											AAAGGCG	26		CGAAAACACAGAGGACCGCGA	6											ACTTCTGGTTCTGTCCCAGCT	29		AAAAAAAAAGG
	ACCCATCTTCCGTCA	64		ACCTCT	51		GAAGAAGAG	48								CAGGCT	43		CCTCCAGCA	1											GAACTA	25		CCATCGTACTCTCCTACATCA	6											AAACGAAGA	29		GGGCCC
	CAATTTGTAATT	63		ATATAAATATAAT	51		ACTAGTG	48								ACGACC	43		GTGACA	1											CAACAAAAA	25		CCACCTCTTGGACCACCGAAT	6											AAGAAGGAA	28		CAGCACCAC
	AGCAGT	63		GGTCAACAGCCAGCATAT	51		AAAAG	46								GAAGAC	43		CCACCC	1											TCCACTAAGAAGGATGCT	25		AGGACCGCGACGAAAACAC	6											CCCCCACCCC	28		CGCAGA
	AAAAAAGTG	63		GAACCA	50		ATGAAC	46								GTGAA	43		GAAACC	1											GAAGCAGAAGCAACA	25		AAAATCTTATGACTTGATCTC	6											AAACAAAAAA	28		ACAACAAAA
	GCACAA	62		CAGCAGAGACCG	50		AGCAC	46								AAAAAT	42		AAGAAAGAC	1											CGCAACAAC	25		CTGTCAGAGGAAGATGAAGAGTCTGAATCA	5											GACAGCGACTCTTCCTCTTCT	28		CACAAAAAA
	CTTGTAGAG	62		AGTCGCATCCAGCTCTGCCGTTGAAACTACTCC	50		CTCGGA	46								GGAACA	42		CCCCCCGC	1											CAGAAC	25		CTCTTGAGCCACCGAAACCAC	5											CGGCCACCACCG	28		CCCCCCCCCCCT
	CAAGAGAAG	62		TATATTATATATAA	49		AACAGAG	46								ATACCTTG	42		CCTCTCA	1											ATACAATCCGTGATGTGAC	25		CTCGGCTGCAGACTCGATTTCAGA	5											ACAAGAAAG	28		AAAAAAACAAC
	AGAGCTTCTC	62		ATATTATATATATAT	49		TCATTT	45								AGATTAA	42		CTGGAGCAA	1											ACGAGAACA	25		CAACAACAACACCAACAACGC	5											AAAAAAAAAAT	27		ACCCCCCCCCA
	GAAGCTAT	60		CCTCAA	49		CAAACG	45								ACTATC	42		CTTTAC	1											ACAGCT	25		AGTTACTTCCACTGAAGCTACCACTGA	5											TCCATTTCAACAGGCTGC	27		GAAAAAAAGAA
	CGATGCCCTTTT	60		CCAATTCCGAAT	49		AGAGAGAT	45								GTTTCTA	40														AAACAAGGTA	25		ACTGCTGATCCACTCGAA	5											CGCCACGTT	27		CCTTGGGAA
	CGAGACAT	60		ACAACA	48		ATTACA	44								AATAAC	39														CAACCAGCA	24		ACAACAAGCACAACAAGCACAACCAGT	5											AAAAAAC	26		AAGAAGAGG
	ATGGTCCACCTCTTCCAC	60		GGAAGAAAAGCCCCA	48		CCAAAGGTTGAAGAG	44								TAGCAC	39														ACTAAGCTAA	24		GCTCATCTACTGTCTCCAGTGTCGAAG	4											AAGCTCTTC	26		CACCACGGGCAC
	AGAGATGAAAGAACC	60		AATATAATATAATT	48		GAAGAGGCTTCAGTGGTA	44								AGGACCC	39														CTGCTCAT	23		CTTGGGCCAGGTGGTTTAGGACCAGGGTTTGAA	4											CACACTCACGCT	26		AGAAAAAAAG
	CCTTCCCAAGAAAAT	59		TTATAATA	47		ACCAAG	43								ACGCAC	39														CAGAAGAGACTGGAG	23		CTCTTGGAGCACCATAGTCGC	4											AAGAAGGACTCC	26		AAAAAAAAATAAA
	TCATCTTCATCCTCA	57		GAAGATGAT	47		AAGGCC	43								ACATC	38														AGCTTTTC	23		CTCTTCTGGTTCTAATAACGATGGCTCAGG	4											CAGCACCAC	25		CCCCTCCCCCCCC
	CAAGAAC	57		ATATAATAATATA	47		CAAGCG	43								AAGGCC	38														AGAGGCAGC	23		CCTGGCCCAAGCTCAAACCA	4											GAAGAGCCAGATGGAGCTGCA	25		AATTTTTTT
	ACCTCT	56		ATTAA	46		GGTAAC	43								CTGGCA	38														AACGTGCACA	23		CAAGCCTCTGCTCGTGAAGAGCTTCTGCCCATGG	4											CCGCG	25		CCCCTCTCC
	CAGCCT	56		ATTTTTAATATATAATAAATA	46		ATGGAT	43								ATATTTC	38														CAAGCG	22		ACAGCAACAGCAGCAAACACA	4											TCGCAC	24		CCCCACACCCC
	ACCAGAGTTGGA	56		GCAGAA	45		AGAGGCAGGC	43								AAGAGGTGG	38														GCCCTGCTACAC	22		AAGAGTCTGAATCACTGTCAGAGAAGATG	4											AAAAAAG	24		AAAAAAAAAAAAAG
	CTTCTAA	55		CTTCAGATGATT	45		AATAATATATATAAT	42								CCTTGC	37														CCTCCA	22		AAGAAGAAGAAAGAGGAAGAG	4											CCCCCCTCC	24		GAGCCC
	ACACGTA	55		ATGCCAGGA	45		ATCTTC	41								GAACTG	36														CCAGGTCCAAGTTCCAAC	22		AACAACAACAATTCTTACGGCTCT	4											CGCGTCTCC	24		CACCCCCAC
	GAACAATA	54		AGTTTCAACAACAGAGCTGGATGCGACTGGAGT	45		CTTCGCTT	41								ACCTTG	36														CAAGAGCGG	22		AAAAATCTTATGACTTGATCTC	4											CAGAAGTAGCTGGGGCAGAGC	24		CCCCAACCCC
	CATCGC	54		AATAATATAAAATTATATAAT	45		CACATT	41								AATGCA	36														AGGTTGCCA	22		AAAAAATAAAAACAAGAATAAAAA	4											AGCCAGAAGCGC	24		AAAAAATTAAAA
	ATTACAAGTACG	54		AATATTATATAA	44		AGAGTCGGAACT	41								CTCGTT	35														ACCGAGTCTGCA	22		GTATGGCTCTGGAGGAGCAGTTTC	3											GGAGCCAGAGCT	23		CCCCCCCACA
	CAAGCC	53		AGGAGC	44		AATAAATATA	40								CACAAGA	35														ACACACCTC	22		CTCAAGCACCAGCACAGATGC	3											CCCCCCCGCCCCC	23		CCCGCGCCC
	AATTATAATAAT	53		GACGTGCTTGGTGCACTG	44		AGCCTCGGGTTC	40								CTCATACCA	35														CACCAT	21		CCTGGCCCAAGCTCGAAACCA	3											CAGGCTCGTCAG	23		CCAACCCC
	TATAAAA	52		ATGCAACAA	44		AGAGATG	39								ATTGCCAAGC	35														CAAATG	21		CCACTAGACGATCCACTGGATGAT	3											CACGCC	23		AAGGGGGGGG
	CTGAAGC	52		TGAAGAACCAGT	43		ATTATTAT	38								AGAAC	35														CAAACA	21		CATCCGTGCTGGTGCTTGAGA	3											CAAGCCATGCCA	23		AACCAAAAAAAA
	CTAATATAGCTTATTCC	52		ACTCGATGTAGCAGATGACTCGGATGAGGCAACTGGCTCTGAAGC	43		TATTATAATA	38								AAGAAGGAAAAG	35														GAGGATGAA	21		CAGAGGTGGTTTTGGTGGCCGCGGTGGTTC	3											CAAACG	22		CTTCCCCCC
	ATATAATAT	51		TCAGAA	42		GAAGAC	38								CAGCAGAAGAAGATGGAG	34														AAGAAAGAG	21		CAACTTCTTGTGCAGGCTCTGGAA	3											CAGCAG	22		AGCCACTGGTTCTCC
	CAGCAACAG	51		AATATATATATATTA	42		CAAAC	38								GGAGTC	34														AAGAAGGAT	21		AGTGCGAGAGGTAGTGCGGGA	3											ACCCCC	22		AGGATG
	CTCAAGGTG	51		TATTATATAATATTA	42		ATATATTATATTATAT	38								GGAGA	34														CGTCCGTGT	21		AGATGTCTCAAGCACCAGCAT	3											CCGCAATAA	22		TCCAGC
	ATATACAAT	51		TATATAATATATTATAA	42		TCTACCACTGAAGCC	38								CCAAAGGAAGAG	34														ATGTGACATACAATGCGTG	21		AGATGATTCATTGGTAAACCTAGATGAAACAAATGC	3											ACAACC	21		GGAAAAAA
	AACTGAAGAAGATGGTTC	51		ACAATAA	42		GGGCAC	38								ACAAGTG	34														ACAGAC	21		AGAGTCTGAATCACTGTCAGAGGATGA	3											CACGCACA	21		CCAGCG
	AACCCATCTTCCGTT	51		AACAAG	41		CTTTC	38								AAGAACAAC	34														AGTAGA	20		ACTACATCCGAGGCAGCCACC	3											CGTACTCGCCGC	21		AAACAAC
	GAAAAAAAA	50		AAAAG	41		CGAGCAAG	38								ACTTCC	33														CAAGGG	20		ACCCAGACCTCACAGTACGCATGACC	3											CAGACACAGCGT	21		AAATATAAAAA
	CATTAGCAGGAG	50		TATATAATTATATTATTA	41		AACAAA	37								TAAATGTG	33														AGCGGC	20		ACAACCACAACCACAACAATC	3											AGAAGTAGCTGGGGTGATCTC	21		CCCCG
	ACAGCAAGTACC	50		GAAGAAGAG	40		GAACCA	37								CTTGCATACCTGGAG	33														GCCAGCACAAAG	20		AAGAAGAAGAAAAGAAAGAC	3											GAGGATGAA	20		AAAACAAACAA
	AGAGAC	49		ATAATG	40		ATATAAATATAAT	37								AGCTC	33														GATGGCAGCAGC	20		TCCACCAGACCTCACAGTACGCATG	2											CCCCACCCCCC	20		AAACAAAAAAAAAA
	GTGGAAGCACCT	49		ATGAAGTGGATG	40		AAATATATATAAT	37								ACTGACAAC	33														AGGGAG	20		TAAAAAAAAAAAAAAAAAAAAAC	2											TAAAAAAAAAAA	20		AAAAAAAAAAAATT
	GCGGTA	49		AATAATATATATAAT	39		CTGACG	37								AGCCTT	32														AAAAAAC	19		CTCCTCCAGAAGCATACGAAACTG	2											CTCACCAAGGTC	20		CCCCCCCCTTC
	GAGACAGC	49		AGCACAAGC	39		AGTGGTAGAAGCTTC	37								GAAGAAGATGTTCAG	32														AAGAAAAAA	19		CCTCTGGAGCCACCGCGGCCACCAAAACCA	2											AGCGGGCGAA	20		AAAAACCA
	CTTCCACTTCTGCTTCCT	49		CTTCTA	38		AATCG	36								CCTCAACCT	32														GCAAGAGA	19		CCAGAGCCTCACAGTACGCATGTCCAC	2											AAGAAA	19		GAAAAAAAAGAA
	CACAAAT	49		ACAACAGCTGCAACA	38		GGGAACAT	36								GAAGAACCATCT	31														GAATGCTC	19		CAAAATGATCATGTTACTACATAC	2											CCCCTCC	19		CCCAACC
	CAAAAAT	49		ATATATATAAATA	37		CCTCATCTGCTGCTT	36								ATCAG	31														CCTAAGAAGGAGGAA	19		AAAACACAAACATGAAAAAG	2											CAGAAGTAGCTGGAACAGAGC	19		AAGCCC
	AGTACAAGT	49		ATATATTATATAATA	37		ATCGTTGTAC	36								AATCCT	31														ATGGTCTGCAA	19		AAAAAAAAAAAAACTAAAAAAA	2											CAAGCACAGGCC	19		CAAGCTCAGGCT
	GAAGAAGAA	48		ATAATTATTAATATATTATAAT	37		AATGCCC	36								AACGT	31														AGAGAAGAAAGA	19		AATAAAAAAAAAAAAAAAAAAAA	1											AAGAACCAGATGGGGCAGCAG	19		AATTAAAA
	GATCAATA	48		CCAGACACTGTCAACTCTGGATCGCCTACAACTACAAGC	36		AAATAAG	36								CCACAA	30														AATGTGC	19		AAAAAAGAAAAAAAAAAAAAAA	1											AACAACCTGTCCAAGCAG	19		ACTCCG
	ATATACAAATACAA	48		AATATAATATAAAT	35		TATATAATATTA	35								CTGCCA	30														ATTAA	18		GCAACAACAGCAACAGCAACA	1											GAGGAA	18		AAAAAAATAAT
	AGCATGAACCCATCT	48		ACAGCGGAGTCGAGCAGTTCATCA	35		ATATAATAATATA	35								GACGACGAA	30														AGCAACAGCAGC	18														ATAAA	18		AAAAAAAAAAAAAT
	ACTGAAGCT	48		AAGAGGAAGAAGACG	35		CAAAGG	35								CATCCAGGC	30														CGATTCACGAAC	18														ATGAAGAAG	18		AAAAAATAAAT
	ACTCG	48		ATATAATATAATT	33		GCTTCAGTGGAAGAG	35								ATTGTCT	30														AGATCGCGCAC	18														CAGTTCGACGAG	18		TTAAAAAAAAAAA
	ACTAGGATAGC	48		ATATATAATAA	32		ACACTGG	35								AGGAGCCAAAGG	30														AACACCAGAAGATGG	18														CACTGGGAGATGTACTCGACT	18		AAATATAAA
	CCATCC	47		CCCCCCCT	32		ATATAATAA	34								GCAGAA	29														GGGTTTGAACTTGGACCT	17														AAAAAAAAAAC	18		AGGGGGGGAG
	CATTGTCATCGG	47		GATGCA	31		ATAGTA	34								CTGAAGC	29														GAAGATGAC	17														CGCCC	17		AAAAAAGAG
	CAGCTCCAG	47		AGACCAGAAGAC	31		GAACTG	34								ATGCC	29														CTCTCTTCTCG	17														CATTTTCGTCAGCCTCTT	17		AAAAAAGAAG
	ACAAACACAACT	47		TATATATATAATTA	30		CAAAGC	34								GAAGCAGCA	29														CGAGTTTGTCCAT	17														CACTGCCTAAATGTTGGCTGTGCT	17		AGCCAGAACCAG
	ATATAATATA	46		TATAATATAAAAA	30		ATATATATAAAA	34								CAGTCAACA	29														CCAGC	17														ATGTGGTCTTCATTGTTT	17		AAGAAGAAA
	GAAGATGAT	46		ATTAATAA	30		AGGAT	34								ACCCTAGTAAG	29														CAACAACACCAA	17														AAGAAAAAAAA	16		GGAAAAAAAAAAA
	CAGCAGAAGAAGATGGAG	46		CCACCGGGCATA	30		CTGCACCTC	34								GCCATAGGGCATC	28														AGTCTAAACA	17														AGATCC	16		CCCCCCACCCA
	GATGAACTGCTA	46		TTTATATAATAAA	29		ACCACTGAATCTTCA	34								AAAGGAGCCAACTCC	28														ACCACGGG	17														GATGGAGCAGCAGATGAACCA	16		CCACCCCCACCCC
	CACACTGCTT	46		AAATAAATATA	29		GAAGAAGAA	33								AAAATGTTT	28														ACCACCGCG	17														GAGGAAGAGTCGCTGCCAGAC	16		AGGAGGGGGGGG
	ATTCCTGGT	46		ATAATATATAA	28		GATTGA	33								GAAGAAGAG	27														GACGAC	16														GACGATGAAAAGGAC	16		AAATTTTTTTTTT
	AACGTAGAC	46		CATCGTCAT	28		CAATTT	33								CACTA	27														CCGCAG	16														CCCCCCCCCCCGCC	16		GGAAAAAAAAAA
	AAAATCTTCATG	46		CCTCCCC	28		ACAACAACA	33								GCAACC	27														AAGCGCAAC	16														CCCCCCTCCCC	15		CCCCCCTCTCT
	AAAAAAT	45		ATATATATAAAATAT	28		CATGGT	33								GAGAGC	27														TCCACA	16														AGAGGT	15		AAAATAACAAAAAA
	GACTCA	45		ATATATAT	28		GCCCCC	33								CGATCA	27														GCAAAAAGACAT	16														CCGCAATAG	15		GCCCCCCCCGGG
	GTTGTAGTT	45		AAGCGA	28		CCCACT	33								CCATTGC	27														CTCCAAGCTCTTCCAGTA	16														CCCAGCTACCTCCGGTAC	15		CCCCCCCCGA
	AGTCTT	45		CCACAA	27		CAAACA	32								ACAATGG	27														CACACT	15														CAGCCCCAG	14		CCCCCCCCCCCCGG
	ACCAGCATTAGT	45		AATATAAATAA	27		AGGATG	32								AGAGCT	26														AAAAAAG	15														CCCTCC	14		CCACAAAAAAAA
	GAGCTT	44		GATTGTCCAAAGGAG	27		ATATAATAATA	32								AGCAC	26														CAGCACCAC	15														GCCAAAGAGCTTGAGGCA	14		AACACAAAAAAA
	AAAATAAA	44		AACTACCCCAGCTGCATCCAGCTCTGCCGTTGA	27		AAATTC	32								CAAAC	26														AAGCAGAAG	15														GAGCCTGAGTTA	14		AGAAAAGAA
	TATAAAATATAA	44		AACAGA	26		AGAAGG	32								TGAAAAC	26														GTGATGATG	15														CTCTGCTTCGAGCTC	14		ACCAAA
	CTGCGTTCTA	44		CCAGAAGGTAGA	26		TAGCAC	32								AAAAACC	26														GCACTA	15														CCAACGTCGCCAAGCTACAGT	14		ACACA
	AGTCAT	44		ATGTACGGTGGTATGGGGTCC	26		AGCCAT	32								CACGGC	26														CAGAAGCAA	15														ACTCGCCTACACTCGTCTAC	14		ACAACAGCAACA
	AGTAACA	44		ATAAATAATATATT	26		CCCGCCC	32								AGCCT	26														AGCACACAC	15														ACCACCGTCACTGGC	14		AAATAAAAT
	AATAAAAAAA	43		AGTTGACAGTGTCTGGACTTGTAGTTGTAGGCGATCCAG	26		TACACAAG	32								CTCAA	25														AAGAAAAGA	14														AGGCCC	13		ATATAAAA
	CAGCACCTTGAGCGTTGTTGGCAGAGCCTGCAGCACCGG	43		AACAAGAACCAACTG	26		AAGCTG	32								GTAGAAACTACCAGT	25														TAAACAAA	13														GCTGAGCCTGTT	13		ATAATAAA
	AGAGAGCGC	43		AAAATTGAAAA	26		GGCTTCAGTTGAAGAAGA	31								GCAGAC	25														AGCAACAGCAACAAC	13														CTCACG	13		CGAGGA
	AGAACTTGGCAT	43		AATTATAATAAT	25		CACCAATGGAGGTGC	31								CCCATA	24														GCTACGTGCCCT	13														AGAAACCTTG	13		AAAAAAGCA
	ACGGTAGCA	43		CCCTCC	25		ATGCCA	30								CAACAGAAACTTGAA	24														GAAGCAGCA	13														ACTCGCGCC	13		AAAAATT
	ACATC	42		CAGGCTCAGGGT	25		AGCTCC	30								AAGTTTCAC	24														GAACCGGTTGAC	13														ACGCCCCTGCTATAA	13		GCAACAGCAGCA
	GTGGAGCCA	42		AGAATATAT	25		CTCTGCT	30								AAATTT	24														CTTACCACGGTAGTCCG	13														ACCCCCCCCCCCC	13		CAACCACAA
	ATGAAGGACGACAAGATG	42		AAAATAAA	24		TGAAAAC	30								CCATCATACTCACCAACATCG	23														CCACGGGAACCA	13														CATCGTCGT	12		GGAAAAA
	AGCACAG	42		AATAATTTATAAT	24		CAGCAG	30								GTGTCTA	23														AGCATCGGC	13														TAAATA	12		AATAAAAAT
	ACTGGAACTTGA	42		ATATACTTTATATATTATATTTATTAT	24		CCTCGAA	30								GTAATAGTA	23														CAGCAG	12														CAACAGCAGCAACAG	12		AACCCC
	ACCATTTGTAAC	42		AAAAAAT	23		ATATATAAATATAAT	30								GGAACTG	23														AAAAGC	12														CAAAAAAAAAAA	12		AAAAATAATA
	ACATACATGTAGTGAGCTAG	42		TTGAAACTACTCCAGCCGCATCCAGCTCTGCCG	23		ACAAGAA	30								GCCATTGGTATTA	23														AAAAACCAA	12														ACCTCTGGCACC	12		AAAAACC
	ACACACAAC	42		CATCCTCTGAACCCGTTGTTAGTTCGA	22		AAGGAA	29								CCAACACCGATAAGGATACA	23														TGGAAGAGCTTGGAGCAC	12														GCCAGAAGTAGCTGGGAAAGA	12		AAGGGAA
	ACAAC	42		CCCGCCC	21		AAAAGT	29								AGCTTCTTCAACCTT	23														CCCAAC	12														GAAGCAGAGGAGCTCGAG	12		AAGAAGAAGA
	AAAGATAAG	42		GCAACC	21		AATTATAATAAT	29								AAACTGG	23														CAACATGAA	12														CCCGCCCCCCCCCCC	12		CCCCCCCCTCT
	AAAACTGC	42		TTAATATATA	21		CCCCCCCT	29								ATTAA	22														AAAGGA	11														CCCCACACC	12		AAAAAAAATG
	CACTA	41		ATAAATATATTA	21		ACCTGG	29								CATCGTCAT	22														ATGGA	11														CACCCCCCCCCC	12		CCCCCCCTCCCT
	CTGTTCTTCT	41		ATATAATTTTATTATTTAT	21		TCATCA	28								ACAACAGCAGCA	22														GGAAAAA	11														ATATA	11		CAAAAACA
	CACCGCTGA	41		ACAGCAACC	21		AATATG	28								ATTGC	22														GATCCACTAGAC	11														CAACAGCAACAA	11		TAAAAAAAAAAATA
	AAGGATAAA	41		AAAAATAAATATA	21		ACTCGC	28								AGTCCCC	22														GAGAGTGATGGCAGC	11														CTTGAG	11		GGAAAAAAG
	AAAGCTG	41		GAGGAGGAT	20		CTCAA	28								ACAACCAACCACTACTCA	22														AGTTGAGGAGCC	11														TAAAAAAAAT	11		CCCCCTCCCCCCCCC
	TACACA	40		TAATAAATAAAAAAA	20		ATTTAG	28								GTTCGA	21														AAGAAGAAGCA	11														CCCCCACCCCCCCC	11		CCCCCCGCCCCC
	GGTTCAATCGAAGATGAT	40		CCCACCCC	19		GAACCCCAG	28								GGATACACCAACACCAGATAA	21														AACTGGCTCTTCAGC	11														CCAGTGAGTCGAGTACATCTT	11		AAAACAACAACA
	CTCCTGCTAATC	40		GATGCTGAGCCA	19		AGAAGATGCTTCAGTGGT	28								CCTCCACTATG	21														AAAAATTG	11														ACTATACTCG	11		AAAAACAAAAAAAAA
	ATGGGCGGC	40		CAGTGACAGCTCATC	19		AGAAGAGGCTTCTGTGGT	28								AGCTGGACTGGA	21														CAGCAAA	10														ACCCCAGCTACTTCTGGAT	11		AAAAAAAAAGAG
	AGGCTACAT	40		ATAATATATATTTATATAT	19		ACCTCTGAGCCAACTACA	28								ACCAGATACACCAAC	21														GAAACC	10														AAAAAAAAAG	10		CGCCCCCCCCCCC
	AACAACAACTCCGAC	40		AGCAGAAGACTCGGATGAGGCAACTGGCTCTGAAGCACTCGATGT	19		AGGAGC	27								ACAGGAATTAGT	21														TCTGCA	10														GCCCAGCAA	10		CCTCTCCCCCCC
	AAAATGC	40		GCCCCC	18		ACATC	27								GAATCAAAGGAA	20														TCGTCATCATCG	10														CGGTCTTCTCAGGTTTTT	10		AAAAATTAAAAAAAA
	ACTGGT	39		GAAGAAGAAGAAGAG	18		CGGGAA	27								CCCTGT	20														TCTTCGTCGTCA	10														CCCCCGCCGCC	10		GAGAGAGGGA
	CAAGCACA	39		ATATATATATAT	18		CCCCCGCC	27								AGGTAGCCC	20														CTTCTACCGAAGTTA	10														CCCCCCCCGCCCCCCC	10		CTCCCCCCTC
	AATGCTGGCTCC	39		ATAATAAAATTAATTT	18		GAAATC	27								AACAAGCTCAGGCTC	20														CTCCACAACCAT	10														CAGTGAGTCGAGCACACCTTC	10		CCGGCCCCCCC
	AATATAGTACAATAT	39		CAGCAACAG	17		AGTAGTAGG	26								CCTCAA	19														CCACTGAAGCTTCTA	10														CAGAAGTAGCTGGGGAGC	10		CACCCGCCCCCC
	CCGCATC	38		ATAATATAA	17		CTTCTGTGGTAGAAGATG	26								GAGGAACCAGTTAAG	19														ATACAAA	10														CACACACGCA	10		AGAGCAGC
	CAGCGTATTA	38		CACCCCC	17		ACCGTCAGTTGCTGAAGC	26								GAGAC	19														AGAAGAAACTGGTGC	10														AGCGGCAGTGGC	10		AAAGAAAAAGA
	ATGCTGGCTCCAACGGTGCCTCCCCAGCAGCCA	38		GAAGAAGACGAG	17		ACAAT	25								CAGAAGCTGGG	19														ACACCAGAGGATGGA	10														ACTCACATCAC	10		AAAAAGGGGG
	AGAACTAGA	38		CCAGCTCTGCCGTTGAAACTACTCCAGCTGCAT	17		AACAGA	25								AGTTGGTTCCTCTGG	19														AAGAAGAAG	9														AAGAA	9		AAAAAAAAGGG
	ATATATATATA	37		AGTGGCCTCAGTGGTGGCCTTAGT	17		ATATAATATAATAT	25								AGCGCGAGC	19														GATGCG	9														CAAAA	9		GAGGAAGG
	ATTTATATTA	37		AGCCGGTGCAGA	17		GGAAAGT	25								AGAAGAAAGAGAA	19														CAGCATCATCAA	9														AAGAAACAC	9		GAAAAGAAAAAA
	ACTCGC	37		AACCACCGCGAG	17		ACACTG	25								AAGATA	18														CAGCAACCACAG	9														ATAAAAAAAAAAA	9		CTTCCCCC
	TCACAGAGTC	37		AATTATAT	16		AAGAAGGAG	24								AATCG	18														AGCTTCAGTGGAAGT	9														AAAAAAATAAAAAA	9		CTCCCACCCCCCC
	GTGAACACTACT	37		CCCCCGCC	16		AGGGGGGGCCCTTGTATTCAGCAATGAATGATCCATTTACT	24								GAGCCAGAAGAA	18														ACCACGGGCACC	9														AAAAAAAAAGAA	9		ACCCCCCCCCCAA
	GCTCTAAA	37		AGATGAAGA	16		AGCACCTGGACTAGC	24								CTAAAGACGAGG	18														AAGAAAGACAAG	9														TCTGCAGCTCCATCCGGTTCT	9		AACACAA
	GCAGCACCTTGAGCATTGTTGGCAGAGCCTGCAGCACCG	37		GCCACCACTGAG	16		TAATATTAATAA	23								CAGGTG	18														AAAAATAA	8														GCCAGTGGCAGG	9		AACAAAACAAA
	GAAAACTGA	37		ACAGAGCTGGATGCAGCTGGGGTAGTTTCAACA	16		TATATTAATAAATAATAT	23								ATATTTCA	18														ATATACAT	8														CTGGTTCATCTGCGCTCCAT	9		AAAAAATTATAA
	CCCAGACCACACACCA	37		AATAAATA	16		GGGACCCTTGTATTCAGCAATGAATTATCCATTTACTAGGG	23								ACTTGAGGAGCCAAA	18														AAAAAAGA	8														CCCAGCTACTTCTGAGACCAC	9		AAAAAAAACAT
	CAGAGAT	37		ATTAATATA	15		ACATGCC	23								GGTGCCAGAAC	17														AACTT	8														CCACGCACTCCACACACT	9		AAAATTTT
	CACGCCCTGCA	37		AAAAAAAAT	15		GATGG	22								GCTTCCAGCCCA	17														CACACACA	8														CCAACCTCTCCATCATACTCT	9
	ATATATTA	36		ATATATTAAAT	15		ATCGTCGTC	22								GAACGT	17														GCACCATCC	8														AAAAATAATAA	8
	CACACTGCACAA	36		CAACAACAGCAA	15		GAACCAGCAGGC	22								CTGAC	17														CTTCATGCTCAT	8														GCTGAGTCTGTT	8
	ACTGAGCA	36		AATAAAAAT	15		GAACCAAAGGAGGAA	22								CCCAGA	17														CTACCTCCCGCA	8														GAGGACCCCTACGAGGCGGAGATC	8
	ACGAAGGG	36		TTATAAATATAT	15		CTTCGCC	22								ATGGTGCTGGACCAG	17														CAACAACAC	8														GACGGTGGTGCCTGG	8
	ACAGCGTGTATATAA	36		ATTATATAATATATAT	15		CGCCGA	22								ACTCCAGAGGAGCCA	17														CAAACCAATTCA	8														CCCCGCGCC	8
	AAGAAATCAGAA	36		ATATAAAAATAAT	15		AGAGGAAGCAGTTCC	22								TCATCA	16														ATTAG	8														CCCCCCCCCGG	8
	AAAGCAC	36		ACTTGTTGGTATGTCTGTGGAGGA	15		AAGAAAGAA	21								CGGGAA	16														AGTGCGAGAGGT	8														CCCCCCCCCCCCCCCGCC	8
	GCACCAGGTTGTCCAGCA	35		ATTATATATATA	14		ATATATTATAA	21								AGAGGG	16														AGATGGG	8														CAGCAGCC	8
	CCAGGTTGTCCAGCAGCT	35		AATATATAATATAT	14		ATATATTAAAT	21								CTGAAGAAGCAA	16														ACAACACAGCA	8														ATGTGTGGA	8
	ATGTATTCC	35		GCTGAAGAA	14		CTTCGACCTTTGGTT	21								CCCAGTAGACCT	16														AAAATAAAAGT	8														AGCTCCATCTGGTTCTTCTGC	8
	ATGAAGATGACA	35		GAAGAAAGA	14		CTTCAA	21								CATCAACACCAG	16														CAATCT	7														AGAAGTAGCTGGGGTGACC	8
	AGTAGCATAT	35		AAATATAAAAA	13		AGAGCCAGAAGG	21								ATTTCAA	16														GAGGCTCCAAAGAAGGAA	7														AAAAATAAATAA	8
	ACACCCAATGCA	35		CCAGCCGCATCCAGCTCTGCCGTTGAAACTACC	13		AAGGCTGGGGTACCA	21								AAGGCTGAAGAAGCT	16														CTTCAGCC	7														ATATAAAT	7
	AGTAGTACC	34		CAGAGCTGGATGCGACTGGGGTAGTTTCAACGG	13		ATATAATATATA	20								AAGAAGAAA	16														ACCAGAAGATGGGGC	7														AGCAACAGCAACAAC	7
	TAGACAAC	34		AATATAATTA	13		TAATAATATAT	20								CATCG	15														ATATTAT	6														AAAATATAAA	7
	GGTTCCAATGCT	34		AAGAAGGCC	13		AATATAAATTAATATAAATATATATAAATA	20								CCTGAC	15														AAAGT	6														AAAAAATATAA	7
	CTCAGTC	34		AACTACTCCAGTCGCATCCAGCTCTGCTGTTGA	13		AACCTA	20								GCCATGG	15														TAACAG	6														AAAAAATAT	7
	CCAGCTCATCTA	34		GAAGCAGCA	12		CTGGCA	19								GCATTGGCCCTG	15														AAAAATAATAA	6														GGGGGAGGGGGGG	7
	AGTTATATTAGAGAATA	34		CCCCCCCCT	12		TAAATGTG	19								AATAAG	14														CTCCTTTTCATGTTC	6														CCGCCGCCCCCC	7
	ACAACTCCAGGT	34		ATACCAACAAGTTCCTCCGCAGAC	12		CCTCCCC	19								GGGAACCCAA	14														CATCATCCT	6														CCCCCGGCC	7
	AACACTAAC	34		TATAATTATAA	11		ATGCC	19								CCTCAAGGA	14														CAAGCGAG	6														CCCCACCCCCCCCCC	7
	GTAGTGTG	33		ACACATAC	11		GCTAGCT	19								CAGCACCATCTGGCC	14														AAGAAGGAGGAGCCT	6														CAGCCACAG	7
	GCTGCTGTTGTAATT	33		GTTGCCTCATCCGAGTCATCTGCTGCATCGAGTGCTTCAGAGCCA	11		ACCAGTGAGTCTACAACTGAAAGC	19								ATGGCGATGTTGGTGAGTACG	14														ATATA	5														CAGAAGTAGCTGGGGTAGATCT	7
	GAGCTAGACATG	33		AGGTGGGAGG	11		GACTCA	18								ACTCCAGTTAAGCCA	14														ATACA	5														AGTGTAGTCGAGTAT	7
	CTGTTGCCA	33		AGAGCTGGATGCAGCTGGAGTAGTTTCAACAAC	11		AATAAAAAAA	18								GGACTACCT	13														AGAGCACGA	5														AGGGGTGTGAGGAGTACG	7
	AGGAGCTGCTTGGCATAGAAGAGGAGGATG	33		ACTACCCCAGCTGCTTCCAGCTCTGCCGTTGAA	11		GACCACG	18								CCAGACT	13														AAAAAAT	4														AGAAGTAGCTGGGGTGAGCC	7
	AGACACTAG	33		ACCAAGTTACTCACCTACTTC	11		ACGCAGC	18								CACAACCACAGT	13														ATGATG	4														ACCCCAGCTACTTCTGGCTCT	7
	AGAAGGTC	33		ATATATATATAATAA	10		AACGGGCGTGTTATTGAC	18								ACCAGTGTCGAAACT	13														CAAAAAAA	4														ACAACTCGAGTTCGTACGGCAACAACA	7
	AACCCATCTTCTGTG	33		GAAGATGATGAA	10		TATAAAA	17								AAAAAACG	13														TAAATA	4														AAAAAAAAAAAGA	6
	AACAACG	33		ACCCCCCCC	10		AAAAAAAAT	17								CAGCAG	12														AAGAAGAG	4														AAAAACAAAAAAA	6
	CATGGT	32		AATAATAATA	10		CCCTCC	17								AGCTGGTGG	12														AAAAAAAAAG	4														TAAAAAAAAAAAAAA	6
	CTGTGAACACCA	32		TATAATAAATAA	10		TAAATAAAAT	17								GAAGATGATGAA	12														AGGAGG	4														GCCCCCCCCCCG	6
	CGAAGG	32		TATATATATTATAA	10		GTTGAGAAACCTAAGACA	17								CTCCAGCTG	12														GGTAGAAGAACTTC	4														CCCCCCCCCCTC	6
	CACCCAGACCCCACAC	32		TATATATTAAATATAATA	10		AGTTGG	17								CCTTGGACTCAT	12														GCAGCCGGT	4														CCAGTGAGTCGAGCACGCCTT	6
	ATAGTAT	32		CCATCATATTCACCAACATCC	10		AATAATTATAT	16								CCTGGAATGCAAGCT	12														AATCACCACCACCAT	4														CCAGCTACTTCTGGACCACC	6
	AGCATC	31		AAATAAATAAATAAA	10		AATTATATA	16								AGCGGTG	12														AAAAATAAA	3														CAACTCTGGCTCCGGTTCTGGCTC	6
	GAACTG	31		GAAGAC	9		GTTCAATTG	16								AGCAGCAGCAATTGG	12														CAGTAG	3														AGGAGGATC	6
	CAAACG	31		ATATATATAATAAATA	9		GTCAGA	16								AGATCTG	12														AAGCTCTTC	3														ACTTCTGACTCTGTCCCAGCT	6
	TCACCTTCC	31		TAATATATTATATATA	9		CACTGAATCTTCAACCACCGAAGCCTCTAC	16								ATTATTT	11														CACGCACA	3														ACTACACTCGACTAC	6
	CTATTGCAAGTTCATCTTCGGAAATAC	31		GAGTAACTTGGTGAAGTAGGC	9		AGGATC	16								AGAGCTTGCTGGAGC	11														CAAAAAACAAA	3														ACCCC	6
	CCATCTAGTATCAAC	31		GAGGAACAAGACGAA	9		ACTGGAAT	16								ACTCCAGATAAGCCA	11														CGACCACTC	3														AAGAGCTCGAGACAGCTG	6
	ACCACAGGA	31		CTGTCACTGGATGAACTATCA	9		ACCGTGAAA	16								ACGAT	11														CAACAACAACTG	3														AGCGGC	5
	TGCGAA	30		CCACCACGGGA	9		CACAGA	15								GAAGCAGAGGAA	10														AGAAGAAGGAAAAGAAAG	3														AATTAC	5
	TCATCTTCAATG	30		AATAAAAAAA	8		TGCGAA	15								CTCCAGATCAACCAA	10														AAGAGGAAGCA	3														ATTATA	5
	GAGCCTGTGCTT	30		AAATATATATAAT	8		CGTGGTGGTGCC	15								CAGAAACTTGAACAG	10														ATGAGG	2														GCCCCCCCCCCCG	5
	CACCAACGGCAG	30		CCACCC	8		ATTATAATAAAATAT	15								CAACAACAACTTCTAAAAGTT	10														AAGAAGGAG	2														GAGCTGGAA	5
	ACTACTACAAGT	30		TATATATATATATAAA	8		GTCAAT	15								ATTATGTAGGC	10														AAGAAAAAAAA	2														CGGAGCCAGAAGTAGCTGGAG	5
	ACACATAC	29		ATATATAATAATATATA	8		ACCGTCAGTTGCAGAAGC	15								AGCTTGAGCCTG	9														AAAAAACCAAA	2														CCTCCCCCCCCCCCCCC	5
	CAGGCCAAGCAGGTG	29		TCATCCGAGTCATCTGCTGCATCGAGTGTTTCAGAGCCAGTTGCC	8		AATATTATAA	15								CCAGCACCAACCGGT	9														GAGGAGAGTGAGAT	2														CCCCCGCCG	5
	AAGCTGTTTATATAC	29		TATAATATAAAAATA	8		AGCCAG	14								AGCTCTGTTCCAGCA	9														GAGGACCACCTT	2														CCCCCCCGCG	5
	AACGGCGGC	29		TAATTTATATATATATATAAA	8		AAAAAAT	14								GAAGAACCAAAGGTT	8														CCAAGCTCTTCCAATATT	2														CCCAGCTACTTCTGGTTCCGT	5
	CTTCTT	28		CATCCAGCTCTGTCGTTGAAACTACTCCAGTCG	8		AGAGCT	14								CCAAG	8														CATCAACAG	2														CCAGAAGTAGCTGGGACTGAG	5
	GCATA	28		ATATTTAAATA	8		CAACAACAT	14								CATCACCATCGTACTCTCCAA	8														CAACCACAACAA	2														AGTGTAGGCGAGTGTAGTCGAGTAT	5
	AGCAC	28		ATAATATATATATAATAATAT	8		ATATATATAAAATAT	14								CAGCAACAGTAC	8														AGTGTGTGTG	2														AGAAGTAGCTGGGGTGACTC	5
	CTATCTTGTGCTATA	28		AATATATAATAATATTATATTAT	8		ATATATATAATAAATA	14								ATATGTA	8														ACTCTCTGTAGGTCC	2														AAAAAAAATTAAA	5
	CACTGCCTGC	28		AACAACAGAGCTGGAAGCAGCTGGGGTAGTTTC	8		AAAAAACA	14								ATATAAG	8														AAGAGGAAGGCTG	2														CCACAC	4
	ATTGCG	28		AATTATATATATATA	7		GAAGAAGAGGCTTCGGTT	14								AGCCAGTCGAAG	8														AATATTATT	1														TAATAA	4
	ATACCAT	28		ATTATAATATATA	7		CAGTTCCAGAGGACA	14								ACCTGCAGC	8														AGAGCC	1														AGAAGAGGA	4
	ATACACCC	28		TATAAAATATAA	7		CAGCAGCCG	14								AACAGT	8														AGAGAA	1														CAACAACAACAACAACAG	4
	AAGATGGCTCAACTGAAG	28		AAATATATATATA	7		ACTGAAGCTTCTACT	14								ATTATAT	7														CAACAACAGCAG	1														TAAAATAAAAAA	4
	AACCCATCTTCAGTT	28		TATAATATTATTA	7		ACCGTCAGTGGTAGAAGC	14								GAATCCAAGACTGAG	7														AAAATAAAAA	1														GAGAAGAAGGACAAGAAG	4
	ATTATAATATAT	27		ATATATATAATTA	7		AACTACCGAAGCTTCTACCACTGAATCTTC	14								CTGAAGAAGCAT	7														GAAAAACA	1														CTCCACGCACTCCACGTA	4
	ACAACAACA	27		TATAATATATTATATAAATA	7		ACACCAGCA	13								CTAGAGTGGAA	7														CAAAAAAAAAAA	1														CGGAGCCAGAACCGGAGCCAGAGT	4
	TAATATTAATAA	27		AATAAAAAAAA	6		GAAGATTCGGTAGTT	13								CAGGCAT	7														ACCTCTGGCACC	1														CCCCGCCGCCCCC	4
	TACAATC	27		AAAAAAC	6		GAAGATGCTTCGGTT	13								AGTCC	7														AAAAAAAAAAAGA	1														CCCCCCCCTT	4
	GGAATA	27		ATAAAAATATATATAT	6		CAGGTTCTTCAAGCGGAAACACTGGTT	13								AGATGTCCTGAAGAAAGAAGAGAT	7														CAACCACAA	1														CCCCCCCCGGG	4
	GCACCAGTG	27		GCATCCAGCTCTGTCGTTGAAACTACCCCAGCT	6		CAGAGGCGG	13								ACTCCAAAGGAGCCT	7														AAAAACAAAAAAA	1														CCCCCCCCCGCG	4
	GAGACCCTAA	27		GCAGAGCTGGATGCAGCTGGGGTAGTTTCAACA	6		ATAATATTAATATA	13								CGTGGTGGTGCC	6														ATATATATT	1														CCCCCCCCACCCCCCCCCC	4
	GACAGCCAGC	27		ATCCAGTGACAGTGACAGTTC	6		ATAATAATCTATATATTTCTAATATTAATATATA	13								AAAAAAC	6														AAAAAAAGAAAAAAA	1														CCCCCCCACCCCAC	4
	AACGGCGGTGGTTCTGGCAACAACGGCAACCCACCATCTCCA	27		AGTTGCCTCATCCGAGTCTTCTGCTGCATCGAGTGCTTCAGAGCC	6		ACCGCTGCT	13								AAAAAAAAAAAAAT	6																													CCATCTGGCTCTTCTGCTGCT	4
	AACCCACCGGAAC	27		AGAAGAAAGAAACA	6		AATATTATTAT	12								GCCCAAGCACAA	6																													CAGAAGTAGCTGGAGGAGC	4
	GATGGGTTGACTGAA	26		AATAATTATAC	6		ATATAATTTA	12								CAAGCACAAGCT	6																													CACTGGCTCCTGC	4
	GAGAGCTT	26		AAAATTGAATAA	6		ATATAAAA	12								AACATCGCCATCATATTCACC	6																													CACCACCCCCC	4
	GAACAAGTCCTCTTACGGAGACGACTCTTATGGATCTTCTAACAA	26		AACAAA	5		ATAATATATAATA	12								AATATA	5																													AGCTGGGGTAGATCTCAGATGT	4
	CAGAATTGGAAC	26		ATAAGAAGG	5		CCAGGC	12								ATATTAATA	5																													AGACGTGCTCGACTCACTGGA	4
	ATACAATAGC	26		AAAAAAG	5		ACAACAGCAGCA	12								AAAAAGAA	5																													AAGAAGGACACT	4
	AGGTCAAGCAGGATC	26		CTCCCCCCCC	5		CCCACCCC	12								GAGCAACAGAAACTT	5																													AAATTAAAA	4
	AGCCCACGC	26		AGGGG	5		CAACAACAGCAA	12								CGTCTAGTCT	5																													AAATAAAAATA	4
	GATAAATCACA	25		ACACCACATACCTAATCAACTCCGT	5		TAAATATATATTA	12								CCAGCC	5																													AAAAAAACAAC	4
	CCGACAGCC	25		GGGGTGTACGGATTTGATTAGGTAT	5		GCAACAACAGCAACA	12								AGCCAACTCCAGAGA	5																													AAAAAAAACC	4
	CCACAGCCT	25		ATAAATATAATA	5		TATATATAATATATATAA	12								AGCAGCAGAAGATGATGG	5																													AACAACAAC	3
	ATATTTAATATTTAAATT	25		AAATATAATAA	5		GCTGGCTCAGAGGTTGTA	12								AATTCATTTC	5																													CACACA	3
	AGAACCACCTTCACCAGTACCTGGGTTGGAGCC	25		ATAATATAAA	5		ATAATATATATAAAAAT	12								AAAGAAGAGATAGATGCCTGAAG	5																													ATATTAT	3
	AAAAAAAGAAGAAAGGC	25		AATAATAATAAA	5		AATGCCAG	12								AATAATT	4																													CTGCCA	3
	ACTGGTGAAGGTGGCTCTGGCTCCAACCCAGGT	24		AATAAAATATAT	5		AAAGTGAGGAATCCA	12								AGCCAG	4																													TTAAAAAA	3
	ACACACACAG	24		TAAATATTT	5		ACTGGT	11								AAAAAAAAT	4																													ATGGA	3
	AATCAATC	24		CTGGGGTAGTTTCAACAGCAGAGCTGGAAGCAG	5		AATAAAAAT	11								CAAGCG	4																													GCAGCAGCA	3
	ATTATAATATATA	23		CGCATCCAGCTCTGTTGTTGAAACTACTCCAG	5		GGCCAAGGTCAA	11								ATATATAT	4																													ATAATAAA	3
	GCAAGA	23		ATGCCTGTGGAGGGACTTGTTGGT	5		CTTCTACCACCGAAGCCTCTACCACTGAAT	11								ACCTCTGGCACC	4																													AAAAAACCAAA	3
	TAGCAC	23		ATATATAATATATATAT	5		ATAATAATATATATTTCTAATATTAATATATA	11								AAGCGCAAGCCC	4																													CATTA	3
	CACAAGA	23		ATAAATAATAAAA	5		AATAATAATAATTATATTTTTAT	11								AAAGACGAGGCC	4																													AAAATTAAAAA	3
	AGTCACA	23		AATATATTAA	5		ATATATATAT	10								AAAATAAA	3																													AAAAAAAGAAAAAAA	3
	GTTGAAGAAGAAGAAACA	23		TATAAATTATA	4		TAATAT	10								CAACAAA	3																													AAAAAAAGAAAAAA	3
	CAATAACAA	23		TATATATTATAAATA	4		ACCCCCCCC	10								ACAACAACA	3																													TAAAAAAAAAAAAAAAA	3
	CAACCCATCATCCGT	23		ATATATAATATTT	4		AAAAACAAA	10								CAAAGG	3																													GAAGTAGCTGGAAGGAGCCA	3
	ACCTGT	23		AATAAATATA	4		AAATATATATATAA	10								AGGAT	3																													CTGGAGCCAGAA	3
	AGGTGAAG	22		ATAATATATATATA	4		GCAACAGGCTCA	10								AGGTGAAG	3																													CGGGCCCCCCCC	3
	AGCGACTCCAGCTCA	22		AAAAAGAA	4		GAAGCCTCTTCTTCCACC	10								AAAAAAG	3																													CGCCGCTCA	3
	GACGCAA	21		TAAATATATATTA	4		CTTCAACCTCTGAGTGGATCATTCCAT	10								CTTCTTCCTCTT	3																													CCCCCCTCCTCC	3
	AGTTGAGGATGAGGT	21		AAATATATATATAA	4		ATACTCCCCAACATCACCATC	10								CCTGGGGGA	3																													CCCCCCGCCCGCC	3
	AACTCGGTGTCA	21		CCCCCGCCCC	4		AAGCCTCTTCAACCG	10								CCAACTCCAAAGAAG	3																													CCCCCCCCCCTCCCC	3
	ATAAGAAGG	20		AAAATAATATATAT	4		ACCTGA	9								ATTTGCCTTTGC	3																													CCCCCCCCCCCACCCCC	3
	AAGAAGGACAAGAAGGAG	20		AAATATAATTAT	4		CCTTGC	9								AGATACGCCTACACCAACACC	3																													CCCCCCCAACC	3
	CACAGAA	20		TATTAAAAATATA	4		CCCCCCCCT	9								ACCTGCTGCTCC	3																													CCCCCCACCACC	3
	CACAACTG	20		TATATATATAATAT	4		GCCCCCCCCCC	9								ACATATAT	2																													CCCCACCA	3
	AAGCAGGCC	20		TATATAATATTAATT	4		CCACAGAAGTCTCTA	9								AAAATATAT	2																													CCCAGCTACATCTGAGACTAC	3
	AACCCATCGAGTATG	20		TATAATATATAATATATA	4		AGGGCCAGAAAG	9								AAGGAA	2																													CCATCTGGTTCTTCTGCCGCT	3
	AGCCTT	19		GGATGCGCTGGGGTAGTTTCAACGGCAGAGCT	4		ACCACTACTTCGAGTACTACTCCTGCC	9								ACAAGAG	2																													CCAGTGGCAGAGA	3
	CTGCCA	19		GCATCCAGCTCTGTTGTTGAAACTACCCCAGC	4		ATTATG	8								GAAGAAGCA	2																													CCAGCCGCTGAGCCTGTTGCTGAG	3
	TGCAAAG	19		CTATTCACCAACATCCCCAAG	4		AAAAAAG	8								AATAATTTATAAT	2																													CCAGAAGTAGCTGGGGTAGA	3
	TAAAATATAGATG	19		CGTTGAAACTACTCCAGCCGCATCCAGCTCTGT	4		ATAATATATATATA	8								ATAATATATATATA	2																													CCAGAAGTAGCTGGGGCAGT	3
	ATGGGGATGGTG	19		CCAGCTGCTTCCAGCTCTGCCGTTGAAACTACT	4		CCACCC	8								AAAAAACA	2																													CAGAAGTAGCTGGGGTAGCT	3
	ATCAGGCCAAGCAGG	19		CATACCAACAAGTCCCACCACAGG	4		CTCCCCCCCC	8								AGTGTGC	2																													CAACAACAACAACGACGACTCGTACGG	3
	AATACAATACAGTAT	19		ATTATTATAATTTAT	4		ATTTATATTTAT	8								CAACAACAGCAGCAGCAA	2																													AGCTACTTCTGGCTCCTCCC	3
	GTTGCTGTTGTTGCCAGAACCACTGCCGTTTGGAGATGGTGT	18		ATATATATATTAA	4		GAAGATGACGAT	8								GATACACCAACACCG	2																													AGCTACTTCTGAGACTGCCCC	3
	GTGAACCACT	18		AGAGCTGGATGCGACTGGGGTAGTTTCAACAAC	4		CTACAACTGAAAGCACCAGCGAGT	8								GAGCCACCACC	2																													AGAAGTAGCTGGAACAGAACC	3
	GTACCTGGGTTGGAACCAGAGCCACCTTCACCA	18		AAATAAAAT	4		CAACAGCCACCC	8								CTGGAGCCGAGCTTG	2																													AGAAGAAAA	3
	CCTCATCATCCT	18		AAGAAGGAC	3		ACAGCAGTTACTACTCCTACCACG	8								ATGGA	2																													AGAACCGGAGCCAGAGCTGGAGCC	3
	CCACCACCAGAG	18		AAAAGA	3		AATCTTCAACACTG	8								AGGAATCCAAGCCTG	2																													ACTTCTGGCTCCGCCCCAGCT	3
	AAGTTCCAGCTC	18		ACAACAACA	3		AAGAGCCAAAGGTCG	8								AGCTCAGGCTCAAGCTCA	2																													AATAATAAA	3
	TCAGAA	17		ATATATTA	3		TATAATAAAA	7								ACCCTAA	2																													AAAAATATT	3
	AAAAAAAAT	17		ATATATATAAAA	3		CTCATCTTC	7								ACCAAAGGCTGAAGA	2																													AAAAATAATAAAAAAA	3
	GATGGCTCAACTGATGAA	17		CGTGGTGGTGCC	3		CATCGTCAT	7								ATATAATAT	1																													AAAAATAATAAAAAA	3
	GAACAACCAATCGAAGACAATCTAAAAGCA	17		AAAAACAAA	3		TATAATATAAAAA	7								ATAAATAT	1																													AAAAATAAAAAAAAAAAAAAA	3
	CAGAGTTGGAGCCAGCATTGGAAC	17		GCCCCCCCCCC	3		AATAAAAAAAA	7								ACAAT	1																													AAAAAAACAC	3
	AGCCAGAACCAG	17		AGCTTGAGCCTG	3		CACCCCC	7								ATATTATATATATAT	1																													AAAAAAAAAGG	3
	AAACTAGTTTGAGGTAGAGCACCCCCAGTCATTTGAGCACCA	17		ACACAC	3		AAAAAAC	7								TATAAATAG	1																													AAAAAAAAAAGAAAAAA	3
	AATAAAAAAAA	16		AAATCCGTACACCACATACCTAACC	3		AAAAAAGAAA	7								ATATAATATT	1																													ATGAAG	2
	GCTAAGCCAGCTCCAGCTCCATCTTCT	16		AAATAAATAA	3		CCCCCGCCCC	7								ATATATTATTTT	1																													TAATAT	2
	CAGCTCCGGGTTGTCCAG	16		TACACCACATACC	3		CAGCAACAGCAGCAA	7								AGAGAC	1																													GAGAAG	2
	CACCAGAACCGCCTT	16		ATAATTAATAATA	3		AGGAGTAGTAACTGCTGTAGTGGT	7								CCAAAGGTTGAAGAG	1																													CCACACCCACACA	2
	AGTTGAGAGAGC	16		ACACCACATACCTAATCACATCCGT	3		ACAACAGTT	7								AGAGATG	1																													ACAACT	2
	ACAACAGCAGCA	15		AATATTAAAAAA	3		AATAATAATATATA	7								CCCACT	1																													GACGAC	2
	AGCTGGTGG	15		TATAATATTATATATA	3		AAGATGCTTCAGTGGAAG	7								GATGG	1																													AAGAAAAGA	2
	CTATGCCAAGCAGTTCCTCATCCTCCTCTT	15		ATATATTATAATAAT	3		ATTATTATTTAT	6								ATCGTCGTC	1																													CGCACA	2
	CCATCTCCATCC	15		AGGGGGAGGGTAAGT	3		CCATCATACTCACCAACATCG	6								AAAAACAAA	1																													CAACAACAGCAG	2
	CCAGCGCCACCAGCACCA	15		AATATATATATTATTATAT	3		AAAAAGAA	6								CAAGTG	1																													AAGAAAGAG	2
	AGATGGGTTGACAGA	15		AAATATTTATTAATATATA	3		AATAATAATA	6								AACAGCAGCAGCAGC	1																													CAACAAAAA	2
	AGAGTGCTACAC	15		ATAATATTAATATTA	2		AGGGG	6								AAAAATCA	1																													AAGAAGTCT	2
	TCCAACATCTCCATCATACTC	14		AAGAAAGAA	2		ACACCACATACCTAATCAACTCCGT	6								TTAAAAAA	1																													AGCAACAGCAGC	2
	GCAACACACCATCTCCAAACGGCAGTGGTTCTGGCAACAACG	14		CGAAGAAGA	2		ATATAATAATAATAAT	6								CAGCAGCAGCAA	1																													CAGCAGCAACAACAA	2
	GAACCATCATCTTCGGTT	14		GAAAAAAAA	2		AATAATAATAATA	6								CAGCAGCAACAACAGCAG	1																													ATATATATT	2
	CATCGACATAGA	14		ATATATTATATTATAT	2		TCTGAGCCAACCACAACC	6								CAACAACAGCAGCAA	1																													AAATAAAAT	2
	CACAGCACCCAGACTA	14		AATTATATA	2		GCCACCACG	6								AAACCC	1																													ATATTATTAAT	2
	AGAACCACCTTCACCAGTACCTGGGTTAGAACC	14		TAATAATATAT	2		GAAGATGCTTCAGTGGAAGAAGAGGCTTCGGTT	6																																						AGAAAAAAAAG	2
	ACTGAAGAAGATGGTTCC	14		AAAAAACA	2		CCTCACTTTTGGCTT	6																																						AAAAAAAAAAATAT	2
	CAAGTG	13		CCTGAC	2		CCAACGTCGCCATCCTACTCA	6																																						AAAAAAAAAAAAACA	2
	ATCAGTTGAGCCATCCTC	13		ATTATAATAAAATAT	2		ATTAATATTATA	6																																						TAAATAAAAAA	2
	AAGCCCAGA	13		ATTTATATTTAT	2		AAGCTTCTACCACTGAATCTTCTACTACCG	6																																						TAAAAAAAAAATAAAA	2
	AAGAACAAGTCCTCTTACGGAGACGACTCTTATGGATCATCTAAC	13		AAAAAAAAAAAAAT	2		ATAAAAATAT	5																																						TAAAAAAAAAATAA	2
	AACCCATCTTCTGTT	13		CCCCACCCCC	2		GAGCTT	5																																						GGAAAAAAAAAA	2
	ATTATA	12		AAAAAAAAAATA	2		ATAATATATATAATAT	5																																						GCCAACGTCGCCAAGCTACA	2
	GATGCA	12		AAAAAAAAATAAA	2		AAATATATTATA	5																																						GACTCACTGGGAGGTGTGCTC	2
	CTGCTAATGCGC	12		CCGCC	2		GATGCA	5																																						CTGGTGTGGATGAGAAAACCAGTCAGTAT	2
	CTATACTATATTGTG	12		ATTATTTTTAT	2		ATATATATAAATA	5																																						CTCAGGCTCTGG	2
	CCTTGTACCAC	12		ATAATAATATATTATA	2		ATAAATATATTA	5																																						CCCGCCCCG	2
	CCGGGACCACCTGCAGTGTCTGAACCATTGGGGTTAGGA	12		ACCCC	2		CCGCC	5																																						CCCCGCCCGCCC	2
	ATCTACATATAC	12		AAAAAAAAAGAA	2		ATAATAATATATTATA	5																																						CCCCCTCCCCTC	2
	AGAATAT	11		AAAAAATAT	2		AACAGCAGCAGCAGC	5																																						CCCCCCGCGCCCCC	2
	AAGAAGGAC	11		AAAAAAACAAA	2		CGAGTCCAGATACAA	5																																						CCCCCCCTCCCCCCCCCC	2
	CAGGCT	11		TATATATATAATTTAA	2		AGGACC	5																																						CCCCCCCGCGCGC	2
	CCAGGC	11		ATATATATTTTA	2		ACCGAAGCTTCTACC	5																																						CCCCCCCCTCCTCCCC	2
	TAATAT	11		ATATATAATATTTA	2		ACCACTGAAGCCTCTACCACTGAATCTTCA	5																																						CCCCCCCCCCGCCGCCCG	2
	GATGATGGCTCAACTGAA	11		AATAATTA	2		ACAACGGGCATGTTATTG	5																																						CCCCCCCCCCGCCCG	2
	CTTGGCCGG	11		TTATATTATAATATAATATA	2		ATTATTATTATTAAT	4																																						CCCCCCCCCCCGCCCCCCC	2
	CCAGAGCCACCTTCACCAGTACCTGGTTTAGAG	11		TATATTTATATAA	2		ATAAATATT	4																																						CCCCCCCCCCCCAA	2
	CAAGTCCAAGACCGGACCCTCAAC	11		TATATATTAATATATTAA	2		AGCATC	4																																						CCCCCCCCACTCCC	2
	ACAAGTCCTCTTACGGAGATGACTCTTATGGATCTTCTAACAAGA	11		TATATAAATTTATA	2		AAAAGA	4																																						CCCCCCCACCCCCCCC	2
	AACTTGGTATAG	11		TATAAAAAATAA	2		GCAAGA	4																																						CCCCAGCTACTTCTGAGTCTG	2
	AACTTAC	11		TAATTAAT	2		GAAAAAAAA	4																																						CCCCACCAC	2
	AGTGTGC	10		TAATAAATAATAT	2		AGTCACA	4																																						CCCCAACCCCCCCCC	2
	CTGATCCGCCAGCTC	10		CTTCAGATTATT	2		CCCCACCCCC	4																																						CCAACCCCCC	2
	ACCATCTCCAAACGGCGGTGGTTCTGGCAACAACAGCAACAC	10		CCAGAAGGTAGG	2		AAATATATATATA	4																																						CAAAAAAAAAAG	2
	AATTCTGGCTCC	10		CAATTGAGTTAATATAATATTATAT	2		AATATAATATATAAA	4																																						ATTTTTTAAAAAAAAAAAA	2
	ACTTCC	9		ATCCAGCTCTGCTGTTGAAACTACTCCAGCTGC	2		GAATCTTCTACCACC	4																																						ATCTCAGTACCACCAC	2
	TTAATATATA	9		ATCCAGCTCTGCTGTTGAAACTACTCCAGCCGC	2		GAAGCATCTACCACA	4																																						ATAATTAA	2
	ATAATAAAAAAAA	9		ATAAAAAAATAAA	2		CAGTTCCAGAGGATA	4																																						ATAAATAAAA	2
	TCACCAGTACCTGGGTTAGAACCAGAGCCACCT	9		AGCAGGAGGAGCAGGAGGTGGTGGAGG	2		CAAGGGTCCCCCCTAGTAAATGGATCAATCATTGCTGAATA	4																																						AGCTACTTCTGAGTCCGCCCC	2
	TACATAGAC	9		AGACCGCAACAG	2		ACAGCAGTTACTACACCTACCACG	4																																						AGAGACAG	2
	GGAGGATGAGGA	9		ACTTCAACG	2		AAGATTCAGTAGTAGAGGCTTCAGTGGTAG	4																																						AGAAAAAAAAAT	2
	AATTATATA	8		AATATATATATATAAAT	2		AAATATATATATTATTATTATATATAATATTAG	4																																						ACGAGGATGATGATC	2
	AAAAAAGAAA	8		AATATATAAAAAATA	2		AAATAATATTA	4																																						ACCCCCCCCCCCACC	2
	CAGAGCCACCTGGGTTGGAAC	8		AATATAATATATATTATA	2		AATAATTATATA	3																																						ACCCCCCACCCC	2
	AGTTCCAGTTCCAGTACT	8		AATATATTA	1		ATATATTATTTT	3																																						ACACAGGGACAGGGATACCCACAGAG	2
	AGCTCATCTGCC	8		AATAATT	1		AACCGA	3																																						AATAAAAATAT	2
	ACCATCATCTTCAGTAGT	8		ACAAA	1		GACGACGAA	3																																						AAGAGCTCGAGATAGCTG	2
	ACCAGAACCGCCTTCAGA	8		ATATAATAATAAATT	1		GTTCGA	3																																						AACAAAACAAA	2
	ACAATACA	8		AATAAC	1		TATAATAAATAA	3																																						AAATAAAGAAAA	2
	AAAATATAT	7		TATTAATATTA	1		AAAAAAAAAATA	3																																						AAAAAACC	2
	ATAATATATATATA	7		ATATTTATATATTT	1		ATATATATAATTA	3																																						AAAAAAAATTAAAAA	2
	GACACTAGCTAGCAC	7		AATAAG	1		GGGGTGTACGGATTTGATTAGGTAT	3																																						AAAAAAAAGAAGAA	2
	GAAAATCCTTCCCAG	7		ATTAATATATAT	1		ATAAATATAATA	3																																						AAAAAAAAAGGAA	2
	CTCAACTGATGATGATGGTTCAACTGAAGAAGATGG	7		CCAGGC	1		ATTATTTTTAT	3																																						AAAAAAAAAAAATAT	2
	CCATAAGAGTCGTCTCCGTAAGAGGACTTGTTCTTGTTAGATGAG	7		ATATATAAATAAAT	1		AATATTAATAA	3																																						AAAAAAAAAAAAATAT	2
	CCAACATCGCCATCGTACTCT	7		AATAATATTATT	1		TAATATTATTTA	3																																						AAAAAAAAAAAAAAGAAAAA	2
	CACATGAC	7		TAATATTAATAA	1		CCGTACACCACATACCTAATCAAAA	3																																						CAGCACCTC	1
	ACTGAAGACGAAGGTACT	7		GACGACGAA	1		ATGTGGTGTACGGGTTTGATTAGGT	3																																						AATTATT	1
	AAGAACTCTTATGGTGACGACTCTTATGGCTCATCTAAC	7		AGTAGTAGG	1		ATATATATAATAAA	3																																						CGTCCA	1
	AACCCATCTAGTGTG	7		AGAGGG	1		ATATATAAAAA	3																																						CAGGCA	1
	ATATATATAATA	6		ATATAATAATAATAAT	1		AAAAAATAAT	3																																						GCTCAGGCTCAA	1
	AATAAT	6		CTTCTTCCTCTT	1		AAAAAAAATAAT	3																																						ACAATAATA	1
	GAGGAGGAT	6		ACCTCTGGCACC	1		GACGATGATGAT	3																																						AGCAT	1
	AAAAAAG	6		AATATAATATATAAA	1		GAAGCTTCAACCACT	3																																						GCTAGA	1
	AAAAAGAA	6		TAATATTATTTA	1		GAACAAGAACAG	3																																						GAAGACGAA	1
	AAAAAAAAAATA	6		TAAATTAAAAA	1		CTCACCAACGTCGCCATCATA	3																																						AAAAACCAA	1
	GTTAGAGCCAGCATTAGAACCAGA	6		CCGTACACCACATACCTAATCAAAA	1		CCAACATCGCCATCTTACTCA	3																																						CCAGCACCC	1
	GACCCCACTCCACCCA	6		ATGTGGTGTACGGGTTTGATTAGGT	1		CCAACACAACGAGT	3																																						CAAAAAACAAA	1
	GAACCATCTTCTTCAGTGGAACCATCCTCATCAGTT	6		ATATATATAATAAA	1		CAGCATCAGCAA	3																																						CAGCAACAACAACAGCAA	1
	CTAGCATGAACCCATCTAGCCCAT	6		ATATATAAAAA	1		ATAATAATTAAT	3																																						AAATATT	1
	CCAACCTCTCCATCGTACTCT	6		AAAAATCA	1		AGACTTCTGTGGTAGA	3																																						CAGCAACAACAACAA	1
	CAGTCATTTGAGCACCAAAACTAGTTTGAGGTAGAGCACCTC	6		AAAAAAAAAAAAAATA	1		ACCGAAGCCTCTACC	3																																						ATTAAAAAAT	1
	CACTG	6		CCCACCCCCCC	1		AATATATATAAAA	3																																						ATAATAAAT	1
	CAAGCAGGT	6		ATATTAA	1		ATAATTATA	2																																						ATAAAAAATAAAAAAAAAA	1
	AACACAAATACA	6		ATATATATATAATTAT	1		GTATA	2																																						AAATAAAATAAT	1
	AAAAAAAGAAAGAGAGGC	6		ACAAAAAAAAAA	1		TATAAAAATAAA	2																																						AAAAGAAGAAA	1
	ATATAAAA	5		AATATATAAATA	1		AATAAATAATTATT	2																																						AAAAAAATAATA	1
	CCCCCCCCT	5		AAATAAAAAAAT	1		CAAGCC	2																																						AAAAAAAAATAT	1
	AAAAAAAAATAAA	5		AAAAATTAAAA	1		ATATATATTTATATATT	2																																						CGGCCG	1
	GGAGATGTTGGAGAGTATGATGGCGATGTTGGGCTGTAACTT	5		AAAAAAATATAAAT	1		TAATAATATATTA	2																																						CCCGGG	1
	GAACCAGATCCACCTTCA	5		AAAAAAAAATAT	1		TATAAAAAAA	2																																						ATATTATAAT	1
	CTGAACCAGCTAAGGAAGTTACAACTGAAGAAG	5		TAATAAAATATAAA	1		AATATATATATATTA	2																																						ATAATTATATAT	1
	CTCTTACGGAGACGACTCCTATGGATCATCTAACAAGAACAAGTC	5		TAAATATTAATAATA	1		ATATATTA	2
	CCCATCTAG	5		CTGCTTCTGCTGCTT	1		AATATAATATAAAT	2
	CCACGACCACCGAAGCCACCTCTGGAACCG	5		CCCCCTCTCC	1		ATTAATAA	2
	CATCATCCTCCTCCT	5		ATATATAAATAAAAA	1		TTAATATATA	2
	CACCCACACCCCACAC	5		ATATAATATTTTATAT	1		TTATAAATATAT	2
	CAAGTTCAAGCT	5		ATATAATAAAAAAT	1		AAATATAAAAA	2
	ATACTAGATGGGCTAGATGGGTTC	5		ATAATATTATATTTAT	1		AATATATAATATAT	2
	AGGAGAAGATCT	5		ATAAATAATAAATAT	1		TATATATATTATAA	2
	AGAGGTGGCTTCGGTGGTCGTGGTGGCTCC	5		ATAAAAAATAATAAA	1		AAAAAAAAAAAAAT	2
	AATACAGTATACTGTAATATAATAT	5		ACGGATTTGATTGGGTATGTGGTGT	1		TATAATATTATTA	2
	AATACAATATAATAC	5		AATTATATAAATAT	1		AAAAAAAAATAAA	2
	AACTCTGGCTCCAATGCTGGCTCC	5		AATATTATAATAT	1		ACCCC	2
	ATATATATATATA	4		AATAATAAAAAAAA	1		AAATATAATAA	2
	AATTATATATATATA	4		AAATAAATAAA	1		AAAATAATATATAT	2
	TATTATAATA	4		AAAAATATAATATATATT	1		AAATCCGTACACCACATACCTAACC	2
	ATAATATATAATA	4		TATATTATAATATATA	1		AAATAAATAA	2
	CATCGTCAT	4		TATATATTTATATAAA	1		AAAAAATAT	2
	AAAAACC	4		ATTATAATAATATATATATT	1		AAAAATCA	2
	AATATTAATAA	4		ATATTTAAATAT	1		AAAAAAACAAA	2
	TCCAACATCGCCATCATACTC	4		ATATTATATATAATATAT	1		TATTATAATATAATTAT	2
	TATAATACAGTATAC	4		ATATATATATTATATATATATATAAT	1		GGGGAAGG	2
	CTGTTTCTTCTT	4		ATATATATATTATAATAT	1		CCCCCGCCCCGC	2
	CCATCTCCATCCCCATCT	4		ATAAATTT	1		CCCACCCCCCC	2
	CCATCTCCATCA	4		AATTATTAAT	1		ATATTAA	2
	CCATCTCCAAACGGCAGTGGTTCCGGCAACAACGGCAACACA	4		AATATTTATA	1		ATATATATATAATTAT	2
	CCAGGTTGTCCAGCAGCG	4		AAATTTAATAATTATT	1		AATATATAAATA	2
	CAGTTCATCAAG	4					AAAAAAAAATAT	2
	AGGTGGATCTGGTTCCAACCC	4					GAAGCTTCAGTGGTAGAAGATTCAGTGGTA	2
	ACTACACACCACCCAC	4					GAAACCGAAGACAGTTGA	2
	AATACAATAC	4					CGGTAC	2
	AAGAACAAGTCCTCTTACGGAGACGACTCTTATGGATCTTCCAAC	4					CCCCCGGCC	2
	ATTATAT	3					CCACCCCCCCCG	2
	CCAGCA	3					CACAACGAGTCCAAC	2
	CCCCCCCT	3					ATTTACTAGGGGGGACCCTTGTATTCAGCAGTGAATGATCC	2
	TATAAAAAAA	3					ATTATATGT	2
	CCCACCCC	3					ATGGATGATTCATTGCTGAATACAAGGGCCCCCCTAGTAA	2
	CACCCCC	3					ATGATGA	2
	CCACCC	3					ATATAATAAAAAT	2
	CCCCACCCCC	3					AGAAGCACCAGTGGT	2
	ACCCC	3					ACCACTACAGCAGTGACTACTCCT	2
	CAACAACAGCAGCAGCAA	3					AATATAAATAAA	2
	ACACAC	3					AAGATTCAGTGGTAGAGGCTTCGGTGGTTA	2
	AAAAAAAAAGAA	3					AAATATATATATATTATTATATATTAATATTAG	2
	TAAATTAAAAA	3					AAAATATAATTA	2
	AAAAAACAAA	3					AAATAATTATATA	1
	AAAAAAAAAAAAAATA	3					TTATAATA	1
	TAATACAGTATACTATAATATAATA	3					ATAATAAA	1
	GGAGGAGGATGAGGA	3					ATATAATTATTTATT	1
	GCCACCACCGGA	3					GATGTTGGTGAGTATGATGGT	1
	GCAGCACCG	3					GATGAAGAC	1
	GATGATGGTTCGACTGAA	3					ATTATATAATAA	1
	GAGCCAGAGCCAGAACCA	3					AAAATTG	1
	GACACAGAATTT	3					AGAGAGAA	1
	CCTGCTAATGCC	3					CTGGCC	1
	CAGGCCAAGCAGGT	3					TTAAAATAAAA	1
	CACCCACCCA	3					ATTATATATATAAAT	1
	ATGGTCTACCTCTTCCAC	3					TATATATTATAAATATA	1
	AGTTCGATGCCA	3					TATAAAATATAA	1
	AGGTCAGT	3					CTGCCA	1
	AGCAG	3					TATTATATAATATTA	1
	AATGCCCCTGCAAACGCACCTGCT	3					AATATAAATAA	1
	AAGAACTCTTACGGAGACGACTCCTATGGATCATCTAAC	3					AAGAAGGACAAGAAGGAG	1
	AACAAGAACAAGCCTCTTACGGAGACGACTCTTATGGATCTTCC	3					GAAGAAGAAGAAGAG	1
	AAAAAAAAGAAAGGCA	3					ATAATAAAAAAAA	1
	AAAAAAAAAAAGAA	3					TATATATATATATAAA	1
	ATAAATAT	2					GAAGAACCAAAGGTT	1
	AATATATTA	2					ATATATAATAATATATA	1
	AATATTATTAT	2					ATAAAAATATATATAT	1
	ACAACA	2					CTTCTTCCTCTT	1
	TATAATTATAA	2					CAACAACAGCAGCAGCAA	1
	AAAGT	2					ATAATATAAA	1
	GCCCCC	2					AATAATAATAAA	1
	ACCTTG	2					AATAAAATATAT	1
	AAAAAAC	2					AAAAAAAAAGAA	1
	AAATATAAAAA	2					AAATATAATTAT	1
	ATTTATATTTAT	2					TACACCACATACC	1
	AAAAAAAAAAAAAT	2					ACACCACATACCTAATCACATCCGT	1
	GAAGATGACGAT	2					AATATTAAAAAA	1
	ATTATTTTTAT	2					AAAAAACAAA	1
	AAAAATTAAAA	2					TTAAAAAA	1
	TCCTCCTCATCATCCTCCTCC	2					TATATATATAATTTAA	1
	GCGAGAGCT	2					CAGCAGCAGCAA	1
	GAGGACGATGAC	2					ATATATATTTTA	1
	CGTTGTTAGCAGAGCCTGCAGCACCGGCAGCACCTTGAG	2					ACAAAAAAAAAA	1
	CCAACCTCTCCATCTTACTCT	2					AAATAAAAAAAT	1
	CCAAACGGCGGTGGTTCGGGCAACAACGGCAACACACCATCT	2					AAAAAAATATAAAT	1
	CACCATCTCCAAACGGCGGTGGTTCCGGCAACAACCGCAACA	2					TAATAAAATATAAA	1
	CACCATCTCCAAACGGCGGTGGTCCTGGCAACAACGGCAACA	2					TAAATATTAATAATA	1
	ATTAAAATATA	2					CTGCTTCTGCTGCTT	1
	ATCCTCTTCAGTTGAACC	2					CCCCCTCTCC	1
	ATACAATAGT	2					CAGCAGCAACAACAGCAG	1
	ATAAATTAATATTT	2					CAACAACAGCAGCAA	1
	AGATGAAATGA	2					ATATATATATAC	1
	ACTGTTGC	2					ATATATAAATAAAAA	1
	ACCCACACCACACACC	2					ATATAATATTTTATAT	1
	ACCACGGCCACCGAAGCCACCTCTGGAACC	2					ATATAATAAAAAAT	1
	ACAATATAATATAGC	2					ATAATATTATATTTAT	1
	AATACAAATATACAAATACA	2					ATAAATAATAAATAT	1
	AAGAAAGGCAAAAAA	2					ACGGATTTGATTGGGTATGTGGTGT	1
	AACTCTGGCTCCAACTCTGGTTCT	2					AATTATATATATTAT	1
	AACTACAATCAC	2					AATTATATAAATAT	1
	AAATGCG	2					AATAATAAAAAAAA	1
	AAATAAAAAAAAAAAAAA	2					AAACCC	1
	AAAATTAAAAAA	2					AAAAATATAATATATATT	1
	ATTATTAT	1					TATATTTATAAATA	1
	AGAATT	1					TATATATATATAATTATA	1
	TATAAATTATA	1					TATATAATTATATAATTATATAATTA	1
	ATAATTATA	1					TATAATATATATATATATAT	1
	ATATTATATATATAT	1					GGGCCC	1
	GCAATG	1					GCGGCC	1
	AGCTCC	1					ATATAATTATATATTAAT	1
	AATTATAT	1
	ATCACA	1
	ATATAATAATATA	1
	CGAAGAAGA	1
	CACAGA	1
	CCCGCCC	1
	CCTCCCC	1
	CCCTCC	1
	ATATATATAAAATAT	1
	ATTAATAA	1
	ATTTAG	1
	AATAAAAAT	1
	TAAATATATATTA	1
	AGATGAAGA	1
	AAAAACAAA	1
	ACACCAGCA	1
	GCCCCCCCCCC	1
	GCAACAACAGCAACA	1
	AGCTTGAGCCTG	1
	TATAATATTATTA	1
	CCGCC	1
	GCCCAAGCACAA	1
	AATAATAATAATA	1
	CTTCTTCCTCTT	1
	AAAAAATAT	1
	ATAATTAATAATA	1
	AAAAAATAAT	1
	AAAAAAAATAAT	1
	TTAAAAAA	1
	TATTATAATATAATTAT	1
	GGGGAAGG	1
	CCCCCGCCCCGC	1
	CAGCAGCAGCAA	1
	ATATATAATATTTA	1
	ACAAAAAAAAAA	1
	AATAATTA	1
	AAATAAAAAAAT	1
	AAAAAAATATAAAT	1
	ATATATATATAC	1
	ATAAAAAATAATAAA	1
	AATTATATATATTAT	1
	AATATTATAATAT	1
	AAATAAATAAA	1
	TTAATATTAATATA	1
	TGATCA	1
[truncated: 49 more columns]
