# Supplementary material for: Extraordinary diversity of telomeres, telomerase RNAs and their template regions in Saccharomycetaceae
Source: Sci Rep. 2021 Jun 17;11:12784. doi: 10.1038/s41598-021-92126-x (PMC8211666; doi:10.1038/s41598-021-92126-x)
Supplement: Supplementary file 8 — Supplementary Table S3. [file 41598_2021_92126_MOESM8_ESM.xlsx]

## Sheet: Title page
Extraordinary diversity of telomeres, telomerase RNAs and their template regions in Saccharomycetaceae
Vratislav Peska1*, Petr Fajkus1,3, Michal Bubeník1,3, Václav Brázda1, Natália Bohálová1,2, Jiří Fajkus1,3, Sònia Garcia4*
1Institute of Biophysics, Academy of Sciences of the Czech Republic, Brno CZ–61265, Czech Republic.
2Department of Experimental Biology, Faculty of Science, Masaryk University, Brno CZ-62500, Czech Republic
3Mendel Centre for Plant Genomics and Proteomics, CEITEC, Masaryk University, Brno CZ-62500, Czech Republic
4Institut Botànic de Barcelona (IBB-CSIC, Ajuntament de Barcelona), Passeig del Migdia s/n, Barcelona 08038, Catalonia, Spain.
*Authors for correspondence: vpeska@ibp.cz; soniagarcia@ibb.csic.es
Supplementary Table S3. G-quadruplex analysis output.

## Sheet: Window 55+intergrated results
Species	Name - repeat unit	Rep	Sequence	GC count (%)	G4Hunter score of full sequence	G4Hunter, window 25 peak score	QGRS peak sequence score -default param	Output from QGRS mapper - sequences with the highest QGRS score, the G-tracks which suppose to be in G-quadruplex structure by QGRS mapper are highlighted (blue-underlined)
Saccharomyces sp.; Z. bailii, Z. rouxii	1_TGTGGG	6	TGTGGGTGTGGGTGTGGGTGTGGGTGTGGGTGTGGGTGTGGGTGTGGGTGTGGGT	65.5	1.636	1.72	42	GGGTGTGGGTGTGGGTGTGGG
L. mirantina; L. thermotolerans; L. waltii	2_TGTTGGGG	8	TGTTGGGGTGTTGGGGTGTTGGGGTGTTGGGGTGTTGGGGTGTTGGGGTGTTGGG	61.8	2.036	2.2	63	GGGGTGTTGGGGTGTTGGGGTGTTGGGG
L. nothofagi	3_TGGTTGGG	8	TGGTTGGGTGGTTGGGTGGTTGGGTGGTTGGGTGGTTGGGTGGTTGGGTGGTTGG	61.8	1.564	1.68	42	GGGTGGTTGGGTGGTTGGGTGGTTGGG
L. meyersii; L. dasiensis; Lachancea sp. CBS 6924	4_TGGCTGGG	8	TGGCTGGGTGGCTGGGTGGCTGGGTGGCTGGGTGGCTGGGTGGCTGGGTGGCTGG	74.5	1.436	1.56	42	GGGTGGCTGGGTGGCTGGGTGGCTGGG
L. cidri; L. fermentati	5_TGTCAGGG	8	TGTCAGGGTGTCAGGGTGTCAGGGTGTCAGGGTGTCAGGGTGTCAGGGTGTCAGG	61.8	1.055	1.2	42	GGGTGTCAGGGTGTCAGGGTGTCAGGG
Torulaspora microellipsoides	6_TGTTGTGG	8	TGTTGTGGTGTTGTGGTGTTGTGGTGTTGTGGTGTTGTGGTGTTGTGGTGTTGTG	49.1	0.709	0.8	21	GGTGTTGTGGTGTTGTGGTGTTGTGG
L. cidri	7_TGGTCAGGG	9	TGGTCAGGGTGGTCAGGGTGGTCAGGGTGGTCAGGGTGGTCAGGGTGGTCAGGGT	65.5	1.309	1.48	42	GGGTGGTCAGGGTGGTCAGGGTGGTCAGGG
Torulaspora franciscae	8_AAGGAGTGGTGT	12	AAGGAGTGGTGTAAGGAGTGGTGTAAGGAGTGGTGTAAGGAGTGGTGTAAGGAGT	49.1	0.818	0.88	19	GGAGTGGTGTAAGGAGTGG
Torulaspora maleeae	9_AAGGTTTGGTGT	12	AAGGTTTGGTGTAAGGTTTGGTGTAAGGTTTGGTGTAAGGTTTGGTGTAAGGTTT	40	0.727	0.8	19	GGTGTAAGGTTTGGTGTAAGG
Torulaspora maleeae	10_AAGGTTGAGGTGT	13	AAGGTTGAGGTGTAAGGTTGAGGTGTAAGGTTGAGGTGTAAGGTTGAGGTGTAAG	45.5	0.745	0.8	20	GGTTGAGGTGTAAGGTTGAGG
Torulaspora maleeae	11_AAGGTTTAGGTGT	13	AAGGTTTAGGTGTAAGGTTTAGGTGTAAGGTTTAGGTGTAAGGTTTAGGTGTAAG	38.2	0.673	0.72	20	GGTTTAGGTGTAAGGTTTAGG
Torulaspora delbrueckii; T. franciscae; T. maleeae; T. pretoriensis	12_AAGGTTGTGGTGT	13	AAGGTTGTGGTGTAAGGTTGTGGTGTAAGGTTGTGGTGTAAGGTTGTGGTGTAAG	45.5	0.745	0.8	20	GGTTGTGGTGTAAGGTTGTGG
C. glabrata	13_GTCTGGGTGCTGTGGGGTC	16	CTGTGGGGTCTGGGTGCTGTGGGGTCTGGGTGCTGTGGGGTCTGGGTGCTGTGGG	69.1	1.527	1.84	40	GGGTGCTGTGGGGTCTGGGTGCTGTGGG
Z. sapae	14_GTATGGGTGTTGTGGTACGAG	21	GTATGGGTGTTGTGGTACGAGGTATGGGTGTTGTGGTACGAGGTATGGGTGTTGT	50.9	0.909	1.04	19	GGTGTTGTGGTACGAGGTATGGG
T. fleetii; T. namnaonensis	15_GGTGTATGGGTGTAAGGATAGTGGA	25	GGTGTATGGGTGTAAGGATAGTGGAGGTGTATGGGTGTAAGGATAGTGGAGGTGT	49.1	0.964	0.96	20	GGTGTATGGGTGTAAGGATAGTGG
K. marxianus	16_TTTGATTAGTTATGTGGTGTACGGA	25	TTTGATTAGTTATGTGGTGTACGGATTTGATTAGTTATGTGGTGTACGGATTTGA	34.5	0.418	0.44	0
K. aestuarii; K. dobzhanskii; K. lactis	17_TTTGATTAGGTATGTGGTGTACGGA	25	TTTGATTAGGTATGTGGTGTACGGATTTGATTAGGTATGTGGTGTACGGATTTGA	38.2	0.527	0.56	17	GGTATGTGGTGTACGGATTTGATTAGG
L. kluyveri	18_GGGTGGACATGCGTACAGTGAGGTCT	26	GGGTGGACATGCGTACAGTGAGGTCTGGGTGGACATGCGTACAGTGAGGTCTGGG	60	0.782	0.72	8	GGGTGGACATGCGTACAGTGAGGTCTGG
T. fleetii; T. namnaonensis	19_GGGTGGACATGCGTACAGTGAGGTCT	26	GGTGTATGGGTGTAAGGATAGTAGTGGAGGTGTATGGGTGTAAGGATAGTAGTGG	47.3	0.909	1	19	GGAGGTGTATGGGTGTAAGGATAGTAGTGG
T. iriomotensis	20_GGTGTACGGGTGTAAGGTTAGTAGTTGA	28	GGTGTACGGGTGTAAGGTTAGTAGTTGAGGTGTACGGGTGTAAGGTTAGTAGTTG	47.3	0.764	0.88	15	GGTGTACGGGTGTAAGGTTAGTAGTTGAGG
			AVG	52.735	1.01265	1.104	26.5
	Real telomeres S.cerevisiae
S. cerevisiae	1_M34313.1 S. cerevisiae telomeric sequence DNA, clone YLP108CA-4-i			60.9	1.222	1.56	21	GGGTGTGGGTGTGGTGTGGG
S. cerevisiae	2_M34312.1 S. cerevisiae telomeric sequence DNA, clone YLP108CA-4-ii			61.2	1.222	1.56	35	GGGTGTGGGTGTGGTGTGTGGGTGTGGG
S. cerevisiae	3_M34311.1 S. cerevisiae telomeric sequence DNA, clone YLP108CA-2-i			62	1.279	1.64	40	GGGTGTGTGGGTGTGTGGGTGTGGG
S. cerevisiae	4_M34310.1 S. cerevisiae telomeric sequence DNA, clone YLP108CA-2-ii			61.3	1.244	1.64	40	GGGTGTGTGGGTGTGTGGGTGTGGG
S. cerevisiae	5_rDNA end Fig. 5a (Shampay et al., 1984)			62.3	1.307	1.68	42	GGGTGTGGGTGTGGGTGTGGG
S. cerevisiae	6_subcloned yeast telomere Fig.2b (Shampay et al., 1984)			64.2	1.407	1.64	42	GGGTGTGTGGGTGTGTGGGTGTGTGGG
			AVG	61.9833	1.28017	1.62	36.6667

## Sheet: 55histogram
s-01	s-02	s-03	s-04	s-05	s-06	s-07	s-08	s-09	s-10	s-11	s-12	s-13	s-14	s-15	s-16	s-17	s-18	s-19	s-20
1.6	2.2	1.56	1.44	1.08	0.76	1.48	0.8	0.72	0.8	0.72	0.8	1.84	0.8	0.96	0.44	0.56	0.68	0.92	0.76
1.64	2.2	1.68	1.56	1.2	0.72	1.32	0.8	0.72	0.8	0.72	0.8	1.8	0.88	0.96	0.44	0.56	0.68	0.84	0.68
1.6	2.2	1.68	1.56	1.2	0.8	1.2	0.88	0.8	0.72	0.64	0.72	1.64	0.96	0.96	0.44	0.56	0.72	0.84	0.68
1.72	2.2	1.68	1.56	1.2	0.8	1.2	0.88	0.8	0.72	0.64	0.72	1.52	0.92	0.96	0.44	0.56	0.68	0.92	0.76
1.72	2.04	1.56	1.44	1.08	0.72	1.32	0.8	0.72	0.8	0.72	0.8	1.32	0.92	0.96	0.44	0.56	0.64	1	0.84
1.72	2.08	1.64	1.52	1.12	0.76	1.36	0.84	0.72	0.8	0.72	0.8	1.32	0.8	0.96	0.44	0.56	0.68	0.96	0.8
1.6	2.04	1.64	1.52	1.08	0.72	1.28	0.8	0.72	0.76	0.72	0.76	1.4	0.76	0.96	0.44	0.56	0.64	0.96	0.8
1.64	2.04	1.56	1.4	1.04	0.72	1.36	0.88	0.8	0.8	0.72	0.8	1.4	0.76	0.96	0.44	0.56	0.68	0.96	0.8
1.6	2.2	1.56	1.44	1.08	0.76	1.48	0.88	0.8	0.72	0.64	0.72	1.44	0.84	0.96	0.44	0.56	0.6	0.96	0.8
1.72	2.2	1.68	1.56	1.2	0.72	1.48	0.8	0.72	0.72	0.64	0.72	1.48	0.96	0.96	0.44	0.56	0.6	0.96	0.8
1.72	2.2	1.68	1.56	1.2	0.8	1.32	0.84	0.76	0.8	0.72	0.8	1.52	0.92	0.96	0.44	0.56	0.68	0.88	0.8
1.72	2.2	1.68	1.56	1.2	0.8	1.2	0.8	0.72	0.76	0.68	0.76	1.68	0.92	0.96	0.44	0.56	0.72	0.84	0.8
1.6	2.04	1.56	1.44	1.08	0.72	1.2	0.8	0.72	0.8	0.72	0.8	1.64	0.84	0.96	0.44	0.56	0.68	0.84	0.8
1.64	2.08	1.64	1.52	1.12	0.76	1.32	0.8	0.72	0.8	0.72	0.8	1.64	0.88	0.96	0.44	0.56	0.56	0.84	0.72
1.6	2.04	1.64	1.52	1.08	0.72	1.36	0.88	0.8	0.8	0.72	0.8	1.64	1	0.96	0.44	0.56	0.56	0.84	0.68
1.72	2.04	1.56	1.4	1.04	0.72	1.28	0.88	0.8	0.72	0.64	0.72	1.72	1.12	0.96	0.44	0.56	0.56	0.84	0.68
1.72	2.2	1.56	1.44	1.08	0.76	1.36	0.8	0.72	0.72	0.64	0.72	1.84	1.12	0.96	0.44	0.56	0.68	0.88	0.72
1.72	2.2	1.68	1.56	1.2	0.72	1.48	0.84	0.72	0.8	0.72	0.8	1.8	1.04	0.96	0.44	0.56	0.6	0.96	0.8
1.6	2.2	1.68	1.56	1.2	0.8	1.48	0.8	0.72	0.8	0.72	0.8	1.64	0.92	0.96	0.44	0.56	0.6	0.96	0.8
1.64	2.2	1.68	1.56	1.2	0.8	1.32	0.88	0.8	0.76	0.72	0.76	1.52	0.8	0.96	0.44	0.56	0.68	1	0.88
1.6	2.04	1.56	1.44	1.08	0.72	1.2	0.88	0.8	0.8	0.72	0.8	1.32	0.84	0.96	0.44	0.56	0.72	0.88	0.76
1.72	2.08	1.64	1.52	1.12	0.76	1.2	0.8	0.72	0.72	0.64	0.72	1.32	0.8	0.96	0.44	0.56	0.68	0.76	0.64
1.72	2.04	1.64	1.52	1.08	0.72	1.32	0.84	0.76	0.72	0.64	0.72	1.4	0.88	0.96	0.44	0.56	0.68	0.64	0.48
1.72	2.04	1.56	1.4	1.04	0.72	1.36	0.8	0.72	0.8	0.72	0.8	1.4	0.96	0.96	0.44	0.56	0.64	0.76	0.6
1.6	2.2	1.56	1.44	1.08	0.76	1.28	0.8	0.72	0.76	0.68	0.76	1.44	0.92	0.96	0.44	0.56	0.72	0.84	0.68
1.64	2.2	1.68	1.56	1.2	0.72	1.36	0.8	0.72	0.8	0.72	0.8	1.48	0.92	0.96	0.44	0.56	0.64	0.96	0.8
1.6	2.2	1.68	1.56	1.2	0.8	1.48	0.88	0.8	0.8	0.72	0.8	1.52	0.8	0.96	0.44	0.56	0.68	0.96	0.8
1.72	2.2	1.68	1.56	1.2	0.8	1.48	0.88	0.8	0.8	0.72	0.8	1.68	0.76	0.96	0.44	0.56	0.68	1	0.84
1.72	2.04	1.56	1.44	1.08	0.72	1.32	0.8	0.72	0.72	0.64	0.72	1.64	0.76	0.96	0.44	0.56	0.72	0.92	0.76
1.72	2.08	1.64	1.52	1.12	0.76	1.2	0.84	0.72	0.72	0.64	0.72	1.64	0.84	0.96	0.44	0.56	0.68	0.84	0.68
1.6	2.04	1.64	1.52	1.08	0.72	1.2	0.8	0.72	0.8	0.72	0.8	1.64	0.96	0.96	0.44	0.56	0.64	0.84	0.68
1.64	2.04	1.56	1.4	1.04	0.72	1.32	0.88	0.8	0.8	0.72	0.8	1.72	0.92	0.96	0.44	0.56	0.68	0.92	0.76
1.6	2.2	1.56	1.44	1.08	0.76	1.36	0.88	0.8	0.76	0.72	0.76	1.84	0.92	0.96	0.44	0.56	0.64	1	0.84
1.72	2.2	1.68	1.56	1.2	0.72	1.28	0.8	0.72	0.8	0.72	0.8	1.8	0.84	0.96	0.44	0.56	0.68	0.96	0.8
1.72	2.2	1.68	1.56	1.2	0.8	1.36	0.84	0.76	0.72	0.64	0.72	1.64	0.88	0.96	0.44	0.56	0.6	0.96	0.8
1.72	2.2	1.68	1.56	1.2	0.8	1.48	0.8	0.72	0.72	0.64	0.72	1.52	1	0.96	0.44	0.56	0.6	0.96	0.8
1.6	2.04	1.56	1.44	1.08	0.72	1.48	0.8	0.72	0.8	0.72	0.8	1.32	1.12	0.96	0.44	0.56	0.68	0.96	0.8
1.64	2.08	1.64	1.52	1.12	0.76	1.32	0.8	0.72	0.76	0.68	0.76	1.32	1.12	0.96	0.44	0.56	0.72	0.96	0.8
1.6	2.04	1.64	1.52	1.08	0.72	1.2	0.88	0.8	0.8	0.72	0.8	1.4	1.04	0.96	0.44	0.56	0.68	0.88	0.8
1.72	2.04	1.56	1.4	1.04	0.72	1.2	0.88	0.8	0.8	0.72	0.8	1.4	0.92	0.96	0.44	0.56	0.56	0.84	0.8
1.72	2.2	1.56	1.44	1.08	0.76	1.32	0.8	0.72	0.8	0.72	0.8	1.44	0.8	0.96	0.44	0.56	0.56	0.84	0.8
1.72	2.2	1.68	1.56	1.2	0.72	1.36	0.84	0.72	0.72	0.64	0.72	1.48	0.84	0.96	0.44	0.56	0.56	0.84	0.72
1.6	2.2	1.68	1.56	1.2	0.76	1.28	0.8	0.72	0.72	0.64	0.72	1.52	0.8	0.96	0.44	0.56	0.68	0.84	0.68
1.64	2.2	1.68	1.56	1.2	0.68	1.36	0.88	0.8	0.8	0.72	0.8	1.68	0.88	0.96	0.44	0.56	0.6	0.84	0.68
1.6	2.04	1.56	1.44	1.08	0.64	1.48	0.88	0.8	0.8	0.72	0.8	1.64	0.96	0.96	0.44	0.56	0.6	0.88	0.72
1.72	2.08	1.64	1.52	1.12	0.64	1.48	0.8	0.72	0.76	0.72	0.76	1.64	0.92	0.96	0.44	0.56	0.68	0.96	0.8
1.72	2.04	1.64	1.52	1.08	0.6	1.32	0.84	0.76	0.8	0.72	0.8	1.64	0.92	0.96	0.44	0.56	0.72	0.96	0.8
1.72	2.04	1.56	1.4	1.04	0.64	1.2	0.8	0.72	0.72	0.64	0.72	1.72	0.8	0.96	0.44	0.56	0.68	1	0.88
1.6	2.2	1.56	1.44	1.08	0.64	1.2	0.8	0.72	0.72	0.64	0.72	1.84	0.76	0.96	0.44	0.56	0.68	0.88	0.76
1.64	2.2	1.68	1.56	1.2	0.68	1.32	0.8	0.72	0.8	0.72	0.8	1.8	0.76	0.96	0.44	0.56	0.64	0.76	0.64
1.6	2.2	1.68	1.56	1.2	0.76	1.36	0.88	0.8	0.76	0.68	0.76	1.64	0.84	0.96	0.44	0.56	0.72	0.64	0.48
1.72	2.2	1.68	1.56	1.2	0.68	1.28	0.88	0.8	0.8	0.72	0.8	1.52	0.96	0.96	0.44	0.56	0.64	0.76	0.6
1.72	2.04	1.56	1.44	1.08	0.64	1.36	0.8	0.72	0.8	0.72	0.8	1.32	0.92	0.96	0.44	0.56	0.68	0.84	0.68
1.72	2.08	1.64	1.52	1.12	0.64	1.48	0.84	0.72	0.8	0.72	0.8	1.32	0.92	0.96	0.44	0.56	0.68	0.96	0.8
1.6	2.04	1.64	1.52	1.08	0.6	1.48	0.8	0.72	0.72	0.64	0.72	1.4	0.84	0.96	0.44	0.56	0.72	0.96	0.8

## Sheet: Window 25
Name	Sequence	GC count (%)	number of putative G4 forming sequences (PQS)	PQS frequency per 1000 bp	length of PQS	G4Hunter score of G4 found
1_TGTGGG	TGTGGGTGTGGGTGTGGGTGTGGGTGTGGGTGTGGGTGTGGGTGTGGGTGTGGGT	65.5	1	18.2	55	1.636
2_TGTTGGGG	TGTTGGGGTGTTGGGGTGTTGGGGTGTTGGGGTGTTGGGGTGTTGGGGTGTTGGG	61.8	1	18.2	55	2.036
3_TGGTTGGG	TGGTTGGGTGGTTGGGTGGTTGGGTGGTTGGGTGGTTGGGTGGTTGGGTGGTTGG	61.8	1	18.2	55	1.564
4_TGGCTGGG	TGGCTGGGTGGCTGGGTGGCTGGGTGGCTGGGTGGCTGGGTGGCTGGGTGGCTGG	74.5	1	18.2	55	1.436
5_TGTCAGGG	TGTCAGGGTGTCAGGGTGTCAGGGTGTCAGGGTGTCAGGGTGTCAGGGTGTCAGG	61.8	3	54.5	27/27/27	1,333/1,333/1,333
6_TGTTGTGG	TGTTGTGGTGTTGTGGTGTTGTGGTGTTGTGGTGTTGTGGTGTTGTGGTGTTGTG	49.1	0	0	0	0
7_TGGTCAGGG	TGGTCAGGGTGGTCAGGGTGGTCAGGGTGGTCAGGGTGGTCAGGGTGGTCAGGGT	65.5	1	18.2	55	1.309
8_AAGGAGTGGTGT	AAGGAGTGGTGTAAGGAGTGGTGTAAGGAGTGGTGTAAGGAGTGGTGTAAGGAGT	49.1	0	0	0	0
9_AAGGTTTGGTGT	AAGGTTTGGTGTAAGGTTTGGTGTAAGGTTTGGTGTAAGGTTTGGTGTAAGGTTT	40	0	0	0	0
10_AAGGTTGAGGTGT	AAGGTTGAGGTGTAAGGTTGAGGTGTAAGGTTGAGGTGTAAGGTTGAGGTGTAAG	45.5	0	0	0	0
11_AAGGTTTAGGTGT	AAGGTTTAGGTGTAAGGTTTAGGTGTAAGGTTTAGGTGTAAGGTTTAGGTGTAAG	38.2	0	0	0	0
12_AAGGTTGTGGTGT	AAGGTTGTGGTGTAAGGTTGTGGTGTAAGGTTGTGGTGTAAGGTTGTGGTGTAAG	45.5	0	0	0	0
13_CTGTGGGGTCTGGGTG	CTGTGGGGTCTGGGTGCTGTGGGGTCTGGGTGCTGTGGGGTCTGGGTGCTGTGGG	69.1	1	18.2	55	1.527
14_GTATGGGTGTTGTGGTACGAG	GTATGGGTGTTGTGGTACGAGGTATGGGTGTTGTGGTACGAGGTATGGGTGTTGT	50.9	0	0	0	0
15_GGTGTATGGGTGTAAGGATAGTGGA	GGTGTATGGGTGTAAGGATAGTGGAGGTGTATGGGTGTAAGGATAGTGGAGGTGT	49.1	0	0	0	0
16_TTTGATTAGTTATGTGGTGTACGGA	TTTGATTAGTTATGTGGTGTACGGATTTGATTAGTTATGTGGTGTACGGATTTGA	34.5	0	0	0	0
17_TTTGATTAGGTATGTGGTGTACGGA	TTTGATTAGGTATGTGGTGTACGGATTTGATTAGGTATGTGGTGTACGGATTTGA	38.2	0	0	0	0
18_GGGTGGACATGCGTACAGTGAGGTCT	GGGTGGACATGCGTACAGTGAGGTCTGGGTGGACATGCGTACAGTGAGGTCTGGG	60	0	0	0	0
19_GGTGTATGGGTGTAAGGATAGTAGTGGA	GGTGTATGGGTGTAAGGATAGTAGTGGAGGTGTATGGGTGTAAGGATAGTAGTGG	47.3	0	0	0	0
20_GGTGTACGGGTGTAAGGTTAGTAGTTGA	GGTGTACGGGTGTAAGGTTAGTAGTTGAGGTGTACGGGTGTAAGGTTAGTAGTTG	47.3	0	0	0	0

## Sheet: seq for histogram 55
Name	Sequence
h1_TGTGGG	GTGTGGGTGTGGGTGTGGGTGTGGGTGTGGGTGTGGGTGTGGGTGTGGGTGTGGGTGTGGGTGTGGGTGTGGGTGTGGGTG
h2_TGTTGGGG	TGGGGTGTTGGGGTGTTGGGGTGTTGGGGTGTTGGGGTGTTGGGGTGTTGGGGTGTTGGGGTGTTGGGGTGTTGGGGTGTT
h3_TGGTTGGG	TTGGGTGGTTGGGTGGTTGGGTGGTTGGGTGGTTGGGTGGTTGGGTGGTTGGGTGGTTGGGTGGTTGGGTGGTTGGGTGGT
h4_TGGCTGGG	CTGGGTGGCTGGGTGGCTGGGTGGCTGGGTGGCTGGGTGGCTGGGTGGCTGGGTGGCTGGGTGGCTGGGTGGCTGGGTGGC
h5_TGTCAGGG	CAGGGTGTCAGGGTGTCAGGGTGTCAGGGTGTCAGGGTGTCAGGGTGTCAGGGTGTCAGGGTGTCAGGGTGTCAGGGTGTC
h6_TGTTGTGG	TGTGGTGTTGTGGTGTTGTGGTGTTGTGGTGTTGTGGTGTTGTGGTGTTGTGGTGTTGTGGTGTTGTGTGTTGTGGTGTTG
h7_TGGTCAGGG	AGGGTGGTCAGGGTGGTCAGGGTGGTCAGGGTGGTCAGGGTGGTCAGGGTGGTCAGGGTGGTCAGGGTGGTCAGGGTGGTC
h8_AAGGAGTGGTGT	TAAGGAGTGGTGTAAGGAGTGGTGTAAGGAGTGGTGTAAGGAGTGGTGTAAGGAGTGGTGTAAGGAGTGGTGTAAGGAGTG
h9_AAGGTTTGGTGT	TAAGGTTTGGTGTAAGGTTTGGTGTAAGGTTTGGTGTAAGGTTTGGTGTAAGGTTTGGTGTAAGGTTTGGTGTAAGGTTTG
h10_AAGGTTGAGGTGT	AAGGTTGAGGTGTAAGGTTGAGGTGTAAGGTTGAGGTGTAAGGTTGAGGTGTAAGGTTGAGGTGTAAGGTTGAGGTGTAAG
h11_AAGGTTTAGGTGT	AAGGTTTAGGTGTAAGGTTTAGGTGTAAGGTTTAGGTGTAAGGTTTAGGTGTAAGGTTTAGGTGTAAGGTTTAGGTGTAAG
h12_AAGGTTGTGGTGT	AAGGTTGTGGTGTAAGGTTGTGGTGTAAGGTTGTGGTGTAAGGTTGTGGTGTAAGGTTGTGGTGTAAGGTTGTGGTGTAAG
h13_CTGTGGGGTCTGGGTG	TGGGGTCTGGGTGCTGTGGGGTCTGGGTGCTGTGGGGTCTGGGTGCTGTGGGGTCTGGGTGCTGTGGGTCTGGGTGCTGTG
h14_GTATGGGTGTTGTGGTACGAG	GTTGTGGTACGAGGTATGGGTGTTGTGGTACGAGGTATGGGTGTTGTGGTACGAGGTATGGGTGTTGTGGTACGAGGTATG
h15_GGTGTATGGGTGTAAGGATAGTGGA	TAAGGATAGTGGAGGTGTATGGGTGTAAGGATAGTGGAGGTGTATGGGTGTAAGGATAGTGGAGGTGTTATGGGTGTAAGG
h16_TTTGATTAGTTATGTGGTGTACGGA	TGTGGTGTACGGATTTGATTAGTTATGTGGTGTACGGATTTGATTAGTTATGTGGTGTACGGATTTGATTAGTTATGTGGT
h17_TTTGATTAGGTATGTGGTGTACGGA	TGTGGTGTACGGATTTGATTAGGTATGTGGTGTACGGATTTGATTAGGTATGTGGTGTACGGATTTGATTAGGTATGTGGT
h18_GGGTGGACATGCGTACAGTGAGGTCT	TACAGTGAGGTCTGGGTGGACATGCGTACAGTGAGGTCTGGGTGGACATGCGTACAGTGAGGTCTGGGTGGACATGCGTAC
h19_GGTGTATGGGTGTAAGGATAGTAGTGGA	GGATAGTAGTGGAGGTGTATGGGTGTAAGGATAGTAGTGGAGGTGTATGGGTGTAAGGATAGTAGTGGAGGTGTATGGGTG
h20_GGTGTACGGGTGTAAGGTTAGTAGTTGA	GGTTAGTAGTTGAGGTGTACGGGTGTAAGGTTAGTAGTTGAGGTGTACGGGTGTAAGGTTAGTAGTTGAGGTGTACGGGTG
