# Supplementary material for: Extraordinary diversity of telomeres, telomerase RNAs and their template regions in Saccharomycetaceae
Source: Sci Rep. 2021 Jun 17;11:12784. doi: 10.1038/s41598-021-92126-x (PMC8211666; doi:10.1038/s41598-021-92126-x)
Supplement: Supplementary file 9 — Supplementary Table S4. [file 41598_2021_92126_MOESM9_ESM.xlsx]

## Sheet: Title page
Extraordinary diversity of telomeres, telomerase RNAs and their template regions in Saccharomycetaceae
Vratislav Peska1*, Petr Fajkus1,3, Michal Bubeník1,3, Václav Brázda1, Natália Bohálová1,2, Jiří Fajkus1,3, Sònia Garcia4*
1Institute of Biophysics, Academy of Sciences of the Czech Republic, Brno CZ–61265, Czech Republic.
2Department of Experimental Biology, Faculty of Science, Masaryk University, Brno CZ-62500, Czech Republic
3Mendel Centre for Plant Genomics and Proteomics, CEITEC, Masaryk University, Brno CZ-62500, Czech Republic
4Institut Botànic de Barcelona (IBB-CSIC, Ajuntament de Barcelona), Passeig del Migdia s/n, Barcelona 08038, Catalonia, Spain.
*Authors for correspondence: vpeska@ibp.cz; soniagarcia@ibb.csic.es
Supplementary Table S4. G-quadruplex formation in vitro measurements of selected sequences

## Sheet: Summary CD
METHOD: Synthetic oligonucleotides were purchased from IDT and diluted in water to 100μM concentration. Oligonucleotides were heated at 95 °C for 5 minutes in 1 mM sodium phosphate buffer pH 7 and 0.3 mM EDTA buffer or 1 mM sodium phosphate pH 7, 10 mM potassium phosphate pH 7 and 90 mM KCl buffer and slowly cooled down to room temperature. CD measurements were carried out in a Jasco 815 (Jasco I…
		Name	Sequence 5-3	Length	G4Hunter score	G4 formation by CD	Type of G4
		1_TGTGGG	GGGTGTGGGTGTGGGTGTGGG	21	1.72	YES	hybrid
		2_TGTTGGGG	GGGGTGTTGGGGTGTTGGGGTGTTGGGG	28	2.2	YES	antiparallel
		10_AAGGTTGAGGTGT	GGTTGAGGTGTAAGGTTGAGG	21	0.8	YES	antiparallel
		16_TTTGATTAGTTATGTGGTGTACGGA	TTTGATTAGTTATGTGGTGTACGGA	25	0.44	NO	none
		4GC	TTGGGGCGGGGCGGGGCGGGGTT	23	2.65	YES	parallel
		polyA	AAAAAAAAAAAAAAAAAAAAAAAA	24	0	NO	none
		Random	TAGATCTGGATTGACTCTATGA	22	0.182	NO	none

## Sheet: Summary ThT
		METHOD: Synthetic oligonucleotides were purchased from IDT and diluted in water to 100μM concentration. Oligonucleotides were further diluted to 2μM concentration in 100 mM Tris-HCl pH 7.5 and 100 mM KCl buffer, heated at 95 °C for 5 minutes and slowly cooled down to room temperature. Thioflavin T was diluted in water with addition of 100 mM KCl to 1 μM final concentration. Experiments were perfo…
		Name	Sequence	Length	G4Hunter score	G4 formation by ThT assay
	Saccharomyces sp., Zygosaccharomyces bailii, and Z. rouxii	1_TGTGGG	GGGTGTGGGTGTGGGTGTGGG	21	1.72	YES
	Lachancea mirantina, L. waltii, L. thermotolerans, L. nothofagi	2_TGTTGGGG	GGGGTGTTGGGGTGTTGGGGTGTTGGGG	28	2.2	YES
	Torulaspora delbruecki, T. franciscae, T. pretoriensis	10_AAGGTTGAGGTGT	GGTTGAGGTGTAAGGTTGAGG	21	0.8	YES
	Kluyveromyces marxianus	16_TTTGATTAGTTATGTGGTGTACGGA	TTTGATTAGTTATGTGGTGTACGGA	25	0.44	NO
	Positive control	4GC	TTGGGGCGGGGCGGGGCGGGGTT	23	2.65	YES
	Negative control 1	polyA	AAAAAAAAAAAAAAAAAAAAAAAA	24	0	NO
	Negative control 2	Random	TAGATCTGGATTGACTCTATGA	22	0.182	NO
		FI = Fluorescent intensity, F0 = Fluorescent intensity of ThT alone

## Sheet: Data CD
	4GC	1	2	10	16	Random	polyA			4GC	1	2	10	16
	1 mM NaP, 10mM KP, 90mM KCl buffer	1 mM NaP, 10mM KP, 90mM KCl buffer	1 mM NaP, 10mM KP, 90mM KCl buffer	1 mM NaP, 10mM KP, 90mM KCl buffer	1 mM NaP, 10mM KP, 90mM KCl buffer	1 mM NaP, 10mM KP, 90mM KCl buffer	1 mM NaP, 10mM KP, 90mM KCl buffer			1mM NaP buffer	1mM NaP buffer	1mM NaP buffer	1mM NaP buffer	1mM NaP buffer
330	-0.532774	-0.610588	1.70114	0.441439	-1.24996	0.0822326	1.94453		330	-2.22667	-1.4812	-2.60785	-0.878578	0.982221
329.5	-0.651214	-0.77402	1.40555	0.0126939	-1.48609	-0.10477	1.94671		329.5	-2.02733	-1.3873	-2.11219	-0.896004	0.763124
329	-0.788717	-0.937771	1.09751	-0.459456	-1.7303	-0.311673	1.90463		329	-1.77321	-1.30482	-1.50146	-0.927789	0.465014
328.5	-0.935983	-1.10693	0.797384	-0.89807	-1.98412	-0.534474	1.82494		328.5	-1.51644	-1.2817	-1.04296	-0.991527	0.105415
328	-1.0428	-1.23673	0.556268	-1.2781	-2.12915	-0.683787	1.76672		328	-1.24872	-1.30332	-0.734872	-1.03681	-0.22404
327.5	-1.06721	-1.29637	0.471793	-1.53418	-2.09365	-0.746492	1.76709		327.5	-0.998979	-1.38164	-0.630587	-1.04857	-0.467445
327	-0.998516	-1.29244	0.495282	-1.59924	-1.89227	-0.729259	1.85078		327	-0.689523	-1.44036	-0.508133	-0.991676	-0.598017
326.5	-0.876937	-1.29488	0.507168	-1.53418	-1.59171	-0.680897	2.00711		326.5	-0.386355	-1.49988	-0.455311	-0.927173	-0.684167
326	-0.734785	-1.32407	0.502923	-1.38295	-1.29367	-0.662997	2.12913		326	-0.064694	-1.48472	-0.264753	-0.797584	-0.657333
325.5	-0.581127	-1.32141	0.496555	-1.15861	-0.99905	-0.592954	2.23549		325.5	0.257013	-1.36112	0.0428818	-0.591171	-0.496415
325	-0.446414	-1.29287	0.461463	-0.892976	-0.734495	-0.508903	2.26315		325	0.568864	-1.10361	0.340017	-0.29643	-0.195538
324.5	-0.362494	-1.28278	0.354065	-0.626921	-0.583773	-0.450201	2.16163		324.5	0.819123	-0.748104	0.612843	0.0443157	0.197541
324	-0.318791	-1.23078	0.195443	-0.38952	-0.553957	-0.431301	1.8931		324	0.978861	-0.345062	0.898758	0.39837	0.619918
323.5	-0.308911	-1.13771	0.0100784	-0.17451	-0.57076	-0.422295	1.46921		323.5	1.09613	0.107295	1.19247	0.796381	1.08708
323	-0.32437	-0.944351	-0.179107	0.0748831	-0.623949	-0.419516	0.951564		323	1.18806	0.561297	1.18946	1.19538	1.55511
322.5	-0.325765	-0.678083	-0.38881	0.376915	-0.633298	-0.378491	0.437192		322.5	1.25817	0.955095	0.909696	1.54377	1.9592
322	-0.222899	-0.344427	-0.564977	0.766499	-0.540944	-0.207054	0.0473796		322	1.34277	1.28881	0.575487	1.8508	2.28821
321.5	-0.103413	-0.0326317	-0.690912	1.11141	-0.367733	-0.0680807	-0.356987		321.5	1.33233	1.45061	0.116207	1.98364	2.36714
321	0.00166099	0.246477	-0.837647	1.30848	-0.206903	-0.0208298	-0.749103		321	1.25547	1.46882	-0.30109	1.95032	2.17677
320.5	0.142767	0.547872	-0.991316	1.39869	0.0566407	0.00251765	-1.09198		320.5	1.12951	1.38234	-0.4029	1.76443	1.74717
320	0.321764	0.815094	-1.14046	1.38054	0.402178	0.114363	-1.4055		320	0.988566	1.25864	-0.225147	1.4863	1.16081
319.5	0.519824	1.02129	-1.29271	1.29776	0.765151	0.24333	-1.69731		319.5	0.761112	1.08925	0.082997	1.11249	0.419772
319	0.641054	1.07478	-1.43322	1.09655	1.00974	0.331272	-2.09513		319	0.478563	0.9136	0.304487	0.687656	-0.377605
318.5	0.696845	1.10853	-1.50878	0.716727	1.13848	0.355176	-2.49889		318.5	0.190296	0.761746	0.452085	0.271794	-1.11274
318	0.765073	1.22261	-1.49322	0.308782	1.33696	0.399981	-2.81714		318	-0.0710287	0.653414	0.637394	-0.0882555	-1.69055
317.5	0.845041	1.40982	-1.31196	-0.0073637	1.62085	0.525279	-3.05862		317.5	-0.286023	0.579275	0.539065	-0.39918	-2.07909
317	0.924776	1.62483	-0.970233	-0.218658	1.91016	0.665586	-3.15165		317	-0.436555	0.540444	0.166524	-0.670298	-2.27531
316.5	1.04031	1.81373	-0.422487	-0.197327	2.27048	0.849364	-3.09258		316.5	-0.553601	0.515441	-0.0814966	-0.938624	-2.30217
316	1.27359	2.11353	0.402599	0.0908019	2.85126	1.16044	-2.7377		316	-0.524636	0.628825	0.129055	-1.09276	-2.04188
315.5	1.5787	2.44114	1.39678	0.60954	3.60387	1.4823	-2.20744		315.5	-0.460115	0.830855	0.789435	-1.21248	-1.61781
315	1.87172	2.69913	2.37383	1.36037	4.3	1.74213	-1.64031		315	-0.38095	1.13708	1.88989	-1.30073	-1.07439
314.5	2.12464	2.86978	3.27377	2.23389	4.80409	1.98161	-1.04286		314.5	-0.319347	1.54755	3.29199	-1.34327	-0.449505
314	2.31212	2.92358	4.11711	3.16705	5.09909	2.14771	-0.480334		314	-0.21998	2.12225	5.05051	-1.24399	0.319484
313.5	2.40406	2.8874	4.92762	4.13045	5.25803	2.27189	0.0122068		313.5	-0.128912	2.78968	6.72141	-1.05688	1.12021
313	2.38244	2.78732	5.71776	5.06074	5.22328	2.25766	0.370848		313	-0.0314516	3.50243	8.22841	-0.811423	1.87378
312.5	2.19647	2.59969	6.38946	5.97914	4.90592	2.079	0.47576		312.5	0.0862798	4.20682	9.88676	-0.532006	2.52043
312	1.91077	2.46512	7.0971	6.97534	4.40726	1.84608	0.358599		312	0.243728	4.85276	11.6924	-0.244482	3.01252
311.5	1.52465	2.32016	7.86898	8.07479	3.86476	1.56535	0.0905573		311.5	0.452841	5.41177	13.8617	0.0163942	3.32699
311	1.12423	2.24375	8.88184	9.37472	3.41815	1.2774	-0.225998		311	0.83414	5.97889	16.7151	0.324496	3.57622
310.5	0.785181	2.31146	10.177	10.8806	3.11683	1.04726	-0.492948		310.5	1.3856	6.5733	20.3414	0.686435	3.77252
310	0.571547	2.60404	11.8915	12.6347	2.95789	0.943755	-0.772754		310	2.09386	7.22238	24.5021	1.11713	3.92779
309.5	0.457756	3.1006	14.1503	14.6095	2.88285	0.898394	-1.10035		309.5	2.99799	7.98884	29.0499	1.64405	4.06581
309	0.496228	3.84666	16.9233	16.8666	2.98645	0.972884	-1.26275		309	4.10334	8.91696	33.6958	2.27994	4.18374
308.5	0.646052	4.77886	20.2405	19.4253	3.23154	1.14777	-1.33952		308.5	5.3646	10.0186	38.6736	3.00383	4.25575
308	0.902808	5.88691	24.224	22.2535	3.55801	1.40203	-1.3075		308	6.71146	11.2785	43.6261	3.76809	4.23522
307.5	1.29219	7.17505	28.9915	25.4692	3.91087	1.77292	-1.17021		307.5	8.13373	12.7276	48.6953	4.55057	4.15378
307	1.76304	8.66611	34.4861	29.1027	4.2487	2.20018	-0.967538		307	9.53074	14.2908	53.9769	5.21918	3.95473
306.5	2.26528	10.3736	40.607	33.1375	4.64465	2.62122	-0.619085		306.5	10.864	15.9647	59.5884	5.75135	3.68098
306	2.82796	12.3207	47.3892	37.6725	5.11665	3.08394	-0.203803		306	12.1	17.7395	65.3604	6.15185	3.36788
305.5	3.41133	14.4905	54.8771	42.7141	5.54785	3.60048	0.24556		305.5	13.2191	19.5783	71.41	6.42752	3.04447
305	4.07373	16.8941	63.0334	48.3243	5.98296	4.21974	0.817301		305	14.2215	21.4408	77.6582	6.60467	2.73777
304.5	4.79507	19.5	71.8634	54.5383	6.52521	4.90727	1.38674		304.5	15.0383	23.2027	84.2153	6.64516	2.39026
304	5.53768	22.3592	81.2467	61.1577	7.17396	5.63426	1.88704		304	15.7539	24.8823	90.8467	6.66088	2.11019
303.5	6.26541	25.3621	91.0467	68.1248	7.8409	6.36626	2.16588		303.5	16.3851	26.449	97.6141	6.68804	1.9158
303	6.94234	28.4783	101.169	75.4104	8.50254	7.15674	2.31906		303	16.9787	27.9029	104.622	6.78259	1.86413
302.5	7.56616	31.657	111.48	82.944	9.19336	7.98802	2.44617		302.5	17.4557	29.1439	111.426	6.8724	1.87951
302	8.08781	34.7923	121.859	90.589	9.98374	8.78818	2.50984		302	17.877	30.2186	117.811	6.98677	2.025
301.5	8.5124	37.9447	132.152	98.3566	10.8992	9.59655	2.5415		301.5	18.3567	31.2339	123.739	7.18082	2.40715
301	8.80647	41.0914	142.062	106.13	11.7713	10.3341	2.53471		301	18.9983	32.2833	129.152	7.49667	3.09298
300.5	8.9678	44.1721	151.489	113.906	12.6438	11.0599	2.4572		300.5	19.757	33.3297	134.197	7.87615	4.00029
300	9.09496	47.2164	160.483	121.63	13.6397	11.8907	2.46654		300	20.6228	34.3728	138.746	8.30148	5.09924
299.5	9.12309	50.1517	168.775	129.121	14.7092	12.7186	2.49638		299.5	21.6642	35.4773	142.957	8.82876	6.42101
299	9.14971	53.0682	176.316	136.3	15.8873	13.6351	2.53689		299	22.8714	36.6255	146.978	9.45957	7.93009
298.5	9.19434	56.014	183.076	143.068	17.1345	14.6745	2.56927		298.5	24.2213	37.7858	150.577	10.1784	9.5754
298	9.25466	58.8857	189.045	149.345	18.3862	15.8656	2.60748		298	25.6834	38.9473	154.056	10.9745	11.3272
297.5	9.33324	61.6288	194.145	155.064	19.6455	17.1784	2.69905		297.5	27.1101	40.0137	157.084	11.7226	13.0281
297	9.43982	64.237	198.216	160.115	20.9595	18.62	2.99341		297	28.4656	40.9956	159.458	12.4118	14.641
296.5	9.56919	66.6241	201.258	164.363	22.2624	20.154	3.38201		296.5	29.6866	41.8746	161.153	13.0135	16.1361
296	9.80537	68.8413	203.505	167.894	23.5837	21.8657	3.92452		296	30.7131	42.6337	161.883	13.4803	17.5088
295.5	10.0914	70.7948	204.835	170.782	24.8435	23.7736	4.56842		295.5	31.5112	43.2402	161.97	13.7656	18.7589
295	10.3363	72.4689	205.14	172.89	26.0005	25.658	5.12609		295	32.104	43.7052	161.207	13.9053	19.9551
294.5	10.5516	73.9004	204.49	174.084	27.0687	27.4686	5.56127		294.5	32.5414	44.0278	159.506	13.9569	21.1561
294	10.8046	75.1528	203.241	174.412	28.1273	29.2769	5.89153		294	33.0011	44.2993	157.369	14.0618	22.53
293.5	11.0896	76.2205	201.543	173.985	29.1159	31.1926	6.12403		293.5	33.4872	44.4484	154.879	14.1639	24.0338
293	11.4678	77.2071	199.448	172.888	30.1398	33.2118	6.33046		293	33.9565	44.3764	152.068	14.1753	25.5503
292.5	11.9648	78.2506	197.173	171.072	31.2585	35.3501	6.54611		292.5	34.4387	44.0921	148.882	14.1065	27.0875
292	12.6348	79.3691	194.724	168.58	32.4956	37.5572	6.88195		292	35.0521	43.727	145.492	14.0659	28.7869
291.5	13.5432	80.535	192.244	165.6	33.9305	39.9741	7.51942		291.5	35.6593	43.1922	142.193	13.9098	30.4868
291	14.7019	81.7174	189.741	162.299	35.6602	42.6682	8.62106		291	36.1925	42.4997	138.76	13.6006	32.1502
290.5	16.1179	82.8573	187.141	158.803	37.6352	45.5678	10.0929		290.5	36.5808	41.6583	135.297	13.1032	33.7341
290	17.7719	83.9318	184.439	155.052	39.8105	48.5788	11.9761		290	36.7791	40.7059	131.658	12.4325	35.2305
289.5	19.6417	84.8739	181.505	151.042	42.2034	51.6713	14.2149		289.5	36.842	39.7433	127.846	11.6872	36.7133
289	21.6652	85.559	178.286	146.71	44.676	54.8231	16.6972		289	36.6738	38.6869	123.84	10.8412	38.0328
288.5	23.8513	86.0067	174.98	142.125	47.3359	58.0162	19.4503		288.5	36.3303	37.5936	119.338	10.0165	39.2177
288	26.0922	86.1196	171.347	137.16	50.0229	61.0135	22.2776		288	35.8611	36.5054	114.306	9.31343	40.3008
287.5	28.3661	85.9246	167.35	131.794	52.6439	63.841	25.0516		287.5	35.2548	35.4117	108.939	8.74028	41.2379
287	30.7293	85.4467	163.069	125.981	55.2057	66.546	27.8388		287	34.5508	34.3528	103	8.34677	42.1005
286.5	33.1648	84.6866	158.606	119.845	57.6767	69.1597	30.6419		286.5	33.634	33.2441	96.4785	8.02347	42.8278
286	35.6726	83.636	153.87	113.492	59.9249	71.6637	33.4082		286	32.498	32.0875	89.2509	7.76546	43.4828
285.5	38.2554	82.2896	148.72	106.845	61.956	73.9708	36.0995		285.5	31.2944	30.9987	81.7881	7.6664	44.2505
285	41.0187	80.7181	143.259	99.8751	63.8337	76.2707	38.7408		285	30.0776	29.947	74.6111	7.71761	45.167
284.5	44.0556	78.9711	137.687	92.7263	65.6344	78.6718	41.3115		284.5	28.7265	28.7457	67.526	7.74017	46.0811
284	47.3008	77.1047	132.017	85.4326	67.3144	81.0274	43.7694		284	27.2857	27.3511	60.5876	7.69745	47.0023
283.5	50.7014	75.0867	126.068	78.0491	68.7476	83.236	45.9813		283.5	25.8223	25.7246	54.0222	7.55837	47.8867
283	54.324	73.1095	120.033	70.5454	69.9728	85.3504	47.8971		283	24.5145	23.9673	47.5935	7.41211	48.8112
282.5	58.2652	71.178	114.128	63.0385	71.2073	87.3705	49.6066		282.5	23.4682	22.1156	41.7705	7.25286	49.7484
282	62.5378	69.2801	108.378	55.7166	72.3478	89.3032	51.0091		282	22.5875	20.0807	36.418	6.92639	50.481
281.5	67.1167	67.5919	102.766	48.5798	73.2748	91.1421	52.0932		281.5	21.8431	17.8875	31.3119	6.37244	50.9018
281	72.0221	66.1098	97.1905	41.5907	74.0692	92.846	52.8923		281	21.3833	15.7094	26.1483	5.74402	51.1411
280.5	77.3685	64.9547	91.8558	34.7442	74.7585	94.5822	53.5045		280.5	21.2583	13.6112	20.6047	5.09767	51.2523
280	83.1277	64.0619	86.549	28.114	75.4045	96.302	53.9085		280	21.4619	11.5762	14.3714	4.41912	51.2667
279.5	89.3313	63.3903	81.3656	21.7091	76.0801	98.0149	54.0424		279.5	21.9729	9.55194	7.41718	3.67231	51.1607
279	95.9596	63.0714	76.3056	15.4751	76.6697	99.6325	54.0072		279	22.7901	7.56568	-0.482578	2.89708	51.0521
278.5	102.945	62.9846	71.2873	9.364	77.1454	101.138	53.8283		278.5	24.0184	5.68297	-8.69666	2.17152	51.1155
278	110.341	63.1541	66.3283	3.2962	77.5523	102.522	53.5209		278	25.6786	3.93341	-16.7463	1.51871	51.4322
277.5	118.025	63.5587	61.3122	-2.85416	77.8309	103.743	53.0838		277.5	27.6828	2.27552	-24.6268	0.880219	51.9182
277	125.943	64.0722	56.2308	-9.00432	77.9309	104.602	52.4839		277	29.9199	0.661055	-32.5036	0.237378	52.4307
276.5	134.176	64.7918	51.2056	-15.2042	78.0246	105.077	51.9303		276.5	32.3966	-0.840061	-39.9291	-0.35482	52.9059
276	142.641	65.638	46.094	-21.527	77.8582	105.207	51.3222		276	35.1603	-2.0981	-46.8495	-0.789826	53.4015
275.5	151.36	66.609	40.9447	-27.945	77.5275	105.128	50.6836		275.5	38.1972	-3.02842	-53.59	-1.04692	53.888
275	160.275	67.6781	35.6964	-34.4913	76.9697	104.69	50.0633		275	41.2283	-3.78398	-61.0144	-1.31391	54.1627
274.5	169.33	68.8146	30.2782	-41.0435	76.1419	103.848	49.3576		274.5	44.186	-4.4469	-69.2807	-1.68468	54.1681
274	178.624	69.981	24.73	-47.6021	74.9957	102.697	48.4582		274	47.1916	-4.99997	-77.8818	-2.12325	53.9884
273.5	188.164	71.2345	19.126	-54.268	73.5814	101.417	47.4289		273.5	50.3575	-5.4527	-86.8965	-2.60469	53.6862
273	197.928	72.6621	13.4916	-61.0466	71.9678	99.9455	46.3251		273	53.7185	-5.87929	-96.0526	-3.12969	53.2353
272.5	207.872	74.3184	7.84422	-67.8936	70.2185	98.1359	45.12		272.5	57.164	-6.45115	-105.1	-3.8464	52.402
272	217.914	76.3477	2.05461	-74.8884	68.3277	95.959	43.9242		272	60.6518	-7.2234	-114.103	-4.77414	51.0829
271.5	228.181	78.8585	-3.57574	-81.7998	66.407	93.5964	42.826		271.5	64.3044	-8.06518	-123.29	-5.79476	49.2737
271	238.647	81.7904	-9.01677	-88.6352	64.5004	91.1056	41.9365		271	68.1731	-8.84908	-132.667	-6.78319	46.9821
270.5	249.245	85.0946	-14.3112	-95.3156	62.7945	88.4342	41.163		270.5	72.1825	-9.54037	-142.177	-7.74313	44.1184
270	259.808	88.6586	-19.6041	-101.732	61.0441	85.546	40.2145		270	76.2156	-10.1139	-151.485	-8.69595	40.6302
269.5	270.249	92.3814	-24.9032	-107.912	59.1352	82.5651	39.1719		269.5	80.23	-10.5277	-160.887	-9.63356	36.6141
269	280.55	96.0003	-30.1482	-113.823	57.1385	79.5959	38.1012		269	84.3784	-10.644	-169.981	-10.3977	32.3668
268.5	290.68	99.5222	-35.1739	-119.466	55.0604	76.523	37.0041		268.5	88.6646	-10.5028	-178.947	-11.011	27.9757
268	300.465	102.831	-40.2205	-124.726	52.9052	73.3086	35.7442		268	93.0778	-10.1508	-187.527	-11.465	23.5884
267.5	309.85	105.995	-45.1833	-129.528	50.665	69.8945	34.402		267.5	97.5821	-9.64202	-196.082	-11.7755	19.2845
267	318.668	108.996	-50.1898	-133.885	47.9182	66.2382	33.2127		267	102.174	-8.95636	-204.322	-11.9109	15.2192
266.5	326.888	111.637	-55.24	-137.762	44.9706	62.5463	32.0311		266.5	106.896	-8.0304	-212.153	-11.8014	11.5013
266	334.444	113.935	-60.1292	-141.115	41.9233	58.7592	30.7568		266	111.605	-6.87846	-219.285	-11.4286	8.07133
265.5	341.11	115.767	-64.9684	-143.874	38.5617	54.758	29.2389		265.5	116.066	-5.62489	-225.717	-10.8796	4.74128
265	346.924	117.195	-69.5109	-145.868	35.1303	50.8102	27.3353		265	120.117	-4.34823	-230.933	-10.1692	1.39258
264.5	351.871	118.284	-73.5588	-146.983	31.6643	47.0798	25.1915		264.5	123.765	-2.94056	-234.555	-9.18893	-1.8928
264	355.726	118.842	-77.2125	-147.134	27.9768	43.4691	22.4925		264	126.851	-1.40215	-236.156	-7.95544	-5.12021
263.5	358.494	118.821	-80.3804	-146.211	24.3039	39.8506	19.1148		263.5	129.313	0.319407	-235.724	-6.49847	-8.26959
263	360.128	118.427	-83.0069	-144.151	20.6431	36.2705	15.0276		263	131.152	2.24637	-233.129	-4.87477	-11.2791
262.5	360.54	117.705	-85.0918	-140.978	16.8227	32.6981	10.0133		262.5	132.371	4.29526	-229.554	-3.20002	-14.2451
262	359.789	116.61	-86.4336	-136.748	13.036	29.2873	4.16879		262	133.128	6.55082	-225.276	-1.36655	-17.0341
261.5	357.751	115.179	-87.1932	-131.658	9.19324	25.715	-2.52436		261.5	133.429	8.97798	-220.26	0.613941	-19.6077
261	354.358	113.317	-87.5015	-126.112	5.46282	21.9354	-10.097		261	133.218	11.4576	-214.661	2.65321	-22.0472
260.5	349.717	111.253	-87.2281	-119.904	2.05987	18.0423	-18.5053		260.5	132.504	13.928	-208.674	4.7087	-24.3672
260	343.744	109.057	-86.3435	-113.13	-1.24323	14.0054	-27.435		260	131.215	16.3093	-202.519	6.75195	-26.5855
259.5	336.575	106.556	-84.7019	-105.608	-4.29815	9.95355	-36.7079		259.5	129.298	18.569	-195.735	8.72556	-28.6883
259	328.246	103.787	-82.3938	-97.5138	-6.97067	6.00015	-46.2549		259	126.784	20.7937	-187.904	10.6516	-30.5242
258.5	318.762	100.876	-79.524	-88.7745	-9.28646	2.26544	-56.2757		258.5	123.574	22.9226	-179.753	12.3528	-32.2213
258	308.073	97.4681	-76.2037	-79.3631	-11.514	-1.28048	-66.6539		258	119.718	24.9668	-170.78	13.7757	-33.8169
257.5	296.239	93.5923	-72.3158	-69.4837	-13.8219	-4.82496	-77.1911		257.5	115.33	26.9812	-160.621	14.9488	-35.2649
257	283.38	89.2734	-67.7561	-59.4311	-15.9581	-8.31688	-87.9256		257	110.482	28.9459	-149.262	15.8649	-36.643
256.5	269.616	84.5511	-62.7597	-49.3269	-17.6965	-11.725	-98.687		256.5	105.175	30.7638	-137.125	16.5019	-38.062
256	255.006	79.6428	-57.521	-39.0719	-19.2855	-14.9857	-109.36		256	99.4265	32.4054	-125.021	16.9236	-39.5186
255.5	239.543	74.4946	-52.189	-28.8799	-20.8998	-18.3161	-119.944		255.5	93.3447	33.9051	-112.389	17.252	-40.9199
255	223.253	68.9687	-46.7621	-19.0378	-22.7472	-21.8773	-130.24		255	87.0113	35.2909	-99.1813	17.56	-42.2103
254.5	206.363	63.2631	-41.0805	-9.54065	-24.4734	-25.4574	-140.219		254.5	80.6476	36.7035	-85.9961	17.97	-43.2622
254	188.929	57.4754	-35.1075	-0.329559	-26.2174	-28.8613	-149.644		254	74.2194	38.0402	-72.8419	18.398	-44.1721
253.5	171.019	51.6732	-28.9153	8.58356	-28.0962	-32.02	-158.494		253.5	67.7492	39.2569	-59.5849	18.7598	-44.9397
253	152.785	45.9898	-22.4185	17.215	-30.03	-34.93	-166.665		253	61.2965	40.3765	-45.7237	19.0321	-45.5713
252.5	134.36	40.2336	-15.7884	25.6454	-31.9102	-37.6835	-173.655		252.5	54.8836	41.3946	-31.9467	19.1533	-46.1226
252	115.895	34.4404	-9.23741	33.9409	-33.6018	-40.3199	-179.367		252	48.6177	42.4016	-18.5372	19.1375	-46.5311
251.5	97.5835	28.7677	-2.62308	42.0544	-34.9517	-42.7293	-183.599		251.5	42.4577	43.2225	-5.18677	18.8528	-46.9106
251	79.5162	23.3991	3.84147	49.9062	-35.9195	-44.8876	-186.123		251	36.288	43.6539	7.82979	18.1649	-47.3866
250.5	61.7689	18.1377	10.053	57.2863	-36.6609	-46.973	-187.107		250.5	30.2175	43.7379	19.8649	17.2058	-47.831
250	44.5169	12.8225	15.8626	64.0327	-37.1535	-48.8738	-186.48		250	24.1885	43.4003	30.7876	15.9997	-48.2088
249.5	27.7876	7.4045	21.2393	69.9381	-37.5068	-50.6834	-184.345		249.5	18.2798	42.6759	40.9995	14.6492	-48.3814
249	11.6181	1.9778	26.1046	74.8467	-37.7669	-52.2001	-180.77		249	12.4019	41.4035	50.636	13.0951	-48.5183
248.5	-3.90279	-3.371	30.5054	78.971	-38.0449	-53.6449	-175.68		248.5	6.52327	39.5233	59.6798	11.3727	-48.6975
248	-18.7202	-8.66526	34.3237	82.3331	-38.4835	-54.9654	-169.148		248	0.657711	37.1484	68.0179	9.61092	-48.8481
247.5	-32.5319	-13.8646	37.7501	85.0469	-38.7877	-55.8303	-161.414		247.5	-4.94982	34.5498	75.376	8.05745	-48.7231
247	-45.2197	-18.6561	40.8958	87.2275	-38.9057	-56.3381	-152.392		247	-10.251	31.8624	81.3615	6.75628	-48.3824
246.5	-56.8384	-22.9409	43.6666	88.9938	-38.964	-56.4976	-142.143		246.5	-15.2829	29.0638	85.9216	5.58689	-48.0819
246	-67.4213	-26.9589	45.8723	90.0368	-39.2013	-56.523	-130.727		246	-19.8707	26.3087	89.5848	4.61664	-47.7437
245.5	-76.747	-30.3902	48.0035	90.3616	-39.3051	-56.4951	-118.507		245.5	-23.9385	23.6739	92.9333	3.86097	-47.2973
245	-84.6561	-33.2451	49.8973	90.0932	-39.0541	-55.8724	-105.729		245	-27.5001	21.118	95.8717	3.22496	-46.8214
244.5	-91.2298	-35.7956	51.5028	89.1866	-38.5794	-54.9334	-92.1756		244.5	-30.4768	18.7082	98.7752	2.77728	-46.21
244	-96.7124	-38.0462	52.6328	87.7546	-38.3427	-53.9344	-78.0229		244	-33.1152	16.323	101.502	2.35628	-45.5863
243.5	-101.097	-40.1732	53.2166	85.717	-38.2834	-52.9403	-63.5402		243.5	-35.5017	13.9265	103.073	1.89181	-44.9619
243	-104.286	-41.9031	53.6856	83.2373	-38.2108	-51.9804	-48.6924		243	-37.5002	11.7292	103.4	1.54366	-44.1309
242.5	-106.397	-43.1977	53.8725	80.4957	-38.0695	-50.7653	-33.9094		242.5	-39.2715	9.63638	102.125	1.17535	-43.2401
242	-107.59	-44.2593	53.4765	77.4553	-37.9095	-49.2642	-19.1185		242	-40.9109	7.64584	99.2521	0.78702	-42.2525
241.5	-107.929	-45.0327	52.6989	74.3266	-37.5756	-47.9821	-4.36251		241.5	-42.4639	5.76646	95.1847	0.357405	-41.157
241	-107.492	-45.5155	51.3778	71.1084	-36.9912	-46.8388	9.91868		241	-44.0657	3.89892	90.4895	-0.255572	-40.1474
240.5	-106.206	-45.7246	49.8261	67.891	-35.9442	-45.5578	24.3039		240.5	-45.5926	2.08223	86.0192	-0.959212	-39.1585
240	-104.284	-45.7458	47.9119	64.6433	-34.4766	-44.1193	38.4249		240	-47.189	0.151019	82.4817	-1.87739	-38.3257
239.5	-101.793	-45.5903	45.7154	61.3231	-32.7105	-42.4368	51.9292		239.5	-48.6846	-1.84877	79.6779	-2.89282	-37.4853
239	-98.6485	-45.192	43.4405	58.1817	-30.4426	-40.5211	64.7708		239	-50.0372	-3.8727	77.3009	-3.99027	-36.6363
238.5	-94.9351	-44.6701	41.193	55.1099	-27.8998	-38.3202	77.0792		238.5	-50.9637	-5.6566	75.0484	-4.9475	-35.5731
238	-90.8194	-44.1201	38.9037	51.9932	-25.3021	-35.6323	89.0879		238	-51.3748	-7.10953	72.3111	-5.65757	-34.2568
237.5	-86.4491	-43.6027	36.8241	48.9804	-22.529	-32.5183	100.911		237.5	-51.0755	-8.10446	68.8285	-5.94883	-32.629
237	-81.954	-42.9126	34.605	45.966	-19.7669	-29.2036	112.236		237	-50.1545	-8.6909	65.0946	-5.81099	-30.8468
236.5	-77.2723	-42.1776	32.4321	43.1922	-16.8097	-25.5859	123.527		236.5	-48.6617	-8.85898	61.107	-5.15138	-28.9249
236	-72.5604	-41.4024	30.3948	40.7933	-13.6514	-21.7687	135.153		236	-46.8654	-8.69887	57.3521	-4.05662	-26.9581
235.5	-67.9948	-40.6519	28.6014	38.5709	-10.696	-17.988	146.817		235.5	-44.7801	-8.2236	54.2283	-2.54066	-24.8964
235	-63.5862	-39.7946	26.9499	36.4605	-7.89618	-14.0893	158.571		235	-42.6586	-7.65939	51.9596	-0.898859	-22.9743
234.5	-59.488	-38.7721	25.3499	34.2704	-5.24406	-10.2536	169.84		234.5	-40.5338	-7.11073	50.8926	0.674761	-21.2203
234	-55.5581	-37.6357	23.9497	31.8092	-2.87775	-6.60002	180.715		234	-38.4968	-6.74343	50.1519	1.94393	-19.7084
233.5	-51.63	-36.3385	23.2545	29.5034	-0.39835	-2.94293	190.78		233.5	-36.4719	-6.51198	49.654	2.86592	-18.3189
233	-47.799	-34.9342	22.8424	27.2317	1.82812	0.635512	200.097		233	-34.2935	-6.22093	50.009	3.55147	-16.7534
232.5	-44.0003	-33.6554	22.7233	24.8531	3.86553	4.09708	208.935		232.5	-32.1545	-5.98572	49.893	3.91583	-15.0111
232	-40.3372	-32.5448	22.8634	22.6343	5.90961	7.76108	216.798		232	-30.1762	-5.8066	49.0527	4.01461	-12.9367
231.5	-36.6592	-31.3572	23.4787	20.7302	7.95427	11.3128	223.675		231.5	-28.3494	-5.62141	47.369	4.03023	-10.3139
231	-32.9852	-29.8539	24.5801	19.4818	10.3191	14.9097	229.85		231	-26.7425	-5.43394	45.2014	4.1106	-7.09033
230.5	-29.5187	-28.3528	25.6706	18.8957	12.7269	18.4656	235.19		230.5	-25.2427	-5.182	42.7551	4.40576	-3.18711
230	-26.2387	-26.8746	26.6431	18.7147	15.3388	21.8347	240.229		230	-23.8899	-4.98815	39.4087	4.83576	1.14237
229.5	-23.1353	-25.1956	27.9686	19.0477	18.0713	24.9336	244.729		229.5	-22.6255	-4.86065	36.2091	5.32115	5.62663
229	-20.259	-23.2205	29.3264	19.6249	20.8726	27.8329	249.01		229	-20.9574	-4.37391	35.0827	6.1658	10.4821
228.5	-17.3337	-20.6743	31.0277	20.9397	23.9949	30.5257	254.089		228.5	-18.9717	-3.63653	35.6027	7.21753	15.3551
228	-14.5864	-18.1628	32.5426	22.712	27.2524	32.9164	259.417		228	-16.5492	-2.5069	38.5953	8.49895	20.1851
227.5	-11.6176	-15.5585	34.3232	25.2006	30.7199	35.2239	265.367		227.5	-13.7423	-0.932796	43.8096	9.94538	24.8355
227	-8.48514	-12.6224	36.2386	28.1392	34.6539	37.5069	272.016		227	-10.6011	1.06878	51.0184	11.5609	29.1582
226.5	-5.33445	-9.4994	38.3422	31.1312	38.8125	39.9041	279.512		226.5	-7.00908	3.52982	58.47	13.4246	33.1803
226	-2.24111	-6.19988	40.45	34.1709	42.9548	42.4444	288.176		226	-3.22585	6.1053	64.7901	15.3088	36.5199
225.5	0.67868	-2.93261	42.5712	37.2255	47.2824	45.1457	298.445		225.5	0.589463	8.70285	69.2072	17.1405	39.1082
225	3.2297	0.141318	44.308	39.6772	51.8509	47.7742	309.939		225	4.33048	11.3363	71.9438	18.9714	41.1579
224.5	5.45712	2.94334	46.0784	41.8024	56.5254	50.5294	323.331		224.5	7.65462	13.7633	72.5444	20.6688	42.6793
224	7.14505	5.55927	47.5899	43.5214	60.7975	53.2541	337.377		224	10.4808	16.0053	71.5207	22.1987	43.9304
223.5	8.55356	7.95138	49.0061	44.8976	64.3815	56.2042	352.024		223.5	12.9586	18.2405	70.8167	23.7368	45.2416
223	9.82056	9.90468	50.3082	46.1095	67.5847	58.8411	367.591		223	15.3651	20.6107	72.797	25.5588	46.9555
222.5	11.0498	11.6497	51.2812	47.308	70.3138	60.498	382.265		222.5	17.89	23.0985	76.7031	27.7873	49.1588
222	12.6504	13.4736	52.625	48.2933	72.2443	61.5672	395.387		222	20.446	25.3921	82.6375	30.2552	51.4879
221.5	14.4846	15.3075	53.2636	49.1239	73.2194	61.9471	406.697		221.5	23.2143	27.6336	89.1467	33.1491	53.9927
221	16.7049	17.2443	52.7418	49.5829	73.6703	61.5589	416.623		221	26.14	29.7804	94.7211	36.5731	56.6348
220.5	19.4548	19.0169	51.1063	49.7908	73.9126	60.2555	425.687		220.5	28.9346	31.6183	97.7814	40.4909	59.3014
220	22.6496	20.7986	49.2569	49.569	73.6402	58.3593	432.66		220	31.3422	33.0842	97.2033	44.6924	61.8768
219.5	26.8043	23.2493	47.6987	49.4914	72.7886	56.2528	436.963		219.5	33.1977	34.1953	93.6643	49.0131	64.2841
219	31.9158	26.5863	47.3362	49.6146	72.2405	53.7181	439.865		219	34.4986	34.9938	87.792	53.3035	66.4252
218.5	38.1758	30.3903	48.4759	50.5166	71.7687	52.5595	440.996		218.5	35.1648	35.3051	81.0142	57.1923	67.9911
218	45.8711	34.6177	51.5103	52.2297	72.1146	52.8218	438.54		218	35.9702	35.6682	76.3578	61.0221	69.3379
217.5	54.917	39.6902	55.8278	54.9482	72.8827	53.9778	430.606		217.5	36.9929	36.1094	73.9071	64.7012	70.1954
217	65.2244	46.0825	59.3857	58.4826	73.5589	55.6882	417.464		217	38.2914	36.6864	74.4137	68.1857	70.4432
216.5	76.8028	53.8912	62.4471	62.6849	74.114	57.2596	399.019		216.5	39.6415	37.2269	78.1589	71.1629	69.7609
216	88.9342	61.6757	64.8322	66.6383	74.2014	58.8809	376.315		216	40.8938	37.7341	83.2729	73.2687	67.9219
215.5	101.851	69.2817	69.1566	69.9086	73.1396	59.5352	347.976		215.5	42.3332	38.6661	86.7293	74.6594	65.373
215	114.996	76.6929	74.9367	72.1877	71.1091	59.3144	314.814		215	44.5652	40.6263	86.4854	75.8169	62.8219
214.5	128.105	83.6143	82.2839	73.5886	68.1935	58.4689	278.319		214.5	46.9353	42.9875	83.9487	76.0787	59.7646
214	140.835	89.8836	90.686	74.2261	64.4708	57.0942	240.027		214	49.6544	45.9266	79.0649	75.704	56.6369
213.5	152.798	95.1877	99.886	73.9746	60.2789	55.3017	200.881		213.5	52.6342	49.4208	73.3738	74.8195	53.8048
213	163.782	99.5236	109.602	72.8881	55.6968	53.0233	161.468		213	55.8079	53.3875	67.8713	73.5279	51.555
212.5	173.727	103.05	119.814	71.5324	50.5712	50.4665	123.024		212.5	58.9441	57.5892	65.4305	71.8174	49.8813
212	182.493	105.659	129.999	69.9858	44.8859	47.5889	85.9457		212	61.7249	61.6845	69.2536	69.5164	48.5091
211.5	190.084	107.135	140.039	68.3307	38.7984	44.1524	51.8849		211.5	64.3162	65.7502	78.6669	66.695	47.3638
211	196.294	107.438	149.376	66.5225	32.4615	39.525	20.761		211	66.6027	69.3921	91.3774	63.9031	46.4711
210.5	201.214	107.082	157.669	64.4143	25.9055	34.1554	-8.03717		210.5	68.4946	72.3393	105.946	61.6084	45.8609
210	204.903	106.179	164.871	61.8762	19.2074	28.3903	-33.0642		210	69.8988	74.4269	117.892	60.0829	45.5202

## Sheet: Data ThT
Single wavelength measurement							Single wavelength measurement summary				Fluorescent intensity scan
Name	Fluorescent Intensity	Average fluorescent intensity	Fold of ThT	Average fold of ThT	SD		Name	Fold of ThT	SD		Wavelength	Thioflavin T	1_TGTGGG	2_TGTTGGGG	10_AAGGTTGAGGTGT	16_TTTGATTAGTTATGTGGTGTACGGA	4GC	polyA	random		ThT	polyA	Random 22	4GC	466	467	468	469
ThT	2219	2283	0.971967	1	0.0315496		ThT	1	0.0315496		462	11929	13379	4852	16713.7	14063.3	9803	11423	13378.7		11929	11423	13378.7	9803	13379	4852	16713.7	14063.3
	2269		0.993868				1_TGTGGG	7.83589	0.41311		464	935.333	2343.33	4703.33	2252.67	1272	2524.67	1213.33	1529.33		935.333	1213.33	1529.33	2524.67	2343.33	4703.33	2252.67	1272
	2361		1.03417				2_TGTTGGGG	20.6656	0.938064		466	402	1944	5265.67	1686.33	630.333	2367	680.333	996.667		402	680.333	996.667	2367	1944	5265.67	1686.33	630.333
							10_AAGGTTGAGGTGT	6.87765	0.279428		468	392.667	2128	5718.67	1844.67	651.667	2630	693.333	1055		392.667	693.333	1055	2630	2128	5718.67	1844.67	651.667
1_TGTGGG	17239	17889.3	7.55103	7.83589	0.41311		16_TTTGATTAGTTATGTGGTGTACGGA	1.81238	0.0658581		470	404.667	2262.67	6119	2001.67	673	2853.33	745.333	1111		404.667	745.333	1111	2853.33	2262.67	6119	2001.67	673
	17458		7.64696				4GC	8.59717	1.13559		472	421.667	2435	6603.33	2147	699.667	3062.33	778	1170.33		421.667	778	1170.33	3062.33	2435	6603.33	2147	699.667
	18971		8.30968				polyA	1.95021	0.120888		474	433.667	2574.67	6933	2301.33	736.667	3283.67	805.333	1230		433.667	805.333	1230	3283.67	2574.67	6933	2301.33	736.667
							Random	2.85107	0.756227		476	439.667	2712.33	7253.67	2376	751.333	3457.67	832.333	1266.67		439.667	832.333	1266.67	3457.67	2712.33	7253.67	2376	751.333
2_TGTTGGGG	49020	47179.7	21.4717	20.6656	0.938064						478	452.667	2827.33	7499.33	2538.67	774	3628	868.333	1313.67		452.667	868.333	1313.67	3628	2827.33	7499.33	2538.67	774
	47690		20.8892								480	450	2925	7716.33	2607.67	778.667	3772.33	874.667	1337		450	874.667	1337	3772.33	2925	7716.33	2607.67	778.667
	44829		19.636								482	460.333	3031.33	7850.33	2670	802.667	3859	905	1374.33		460.333	905	1374.33	3859	3031.33	7850.33	2670	802.667
											484	458.667	3102.33	7904.33	2725.33	812.333	4011.33	921.667	1406.33		458.667	921.667	1406.33	4011.33	3102.33	7904.33	2725.33	812.333
10_AAGGTTGAGGTGT	15921	15701.7	6.97372	6.87765	0.279428						486	459	3133	7893.33	2752.33	811.333	4047.33	926.333	1419.33		459	926.333	1419.33	4047.33	3133	7893.33	2752.33	811.333
	14983		6.56286								488	467.333	3145.67	7911.67	2759.33	806	4094.67	923.667	1416		467.333	923.667	1416	4094.67	3145.67	7911.67	2759.33	806
	16201		7.09636								490	465	3187.67	7762.67	2755	817.667	4098	937	1418.67		465	937	1418.67	4098	3187.67	7762.67	2755	817.667
											492	461.333	3178.33	7620	2722	803.667	4090.67	929.667	1406		461.333	929.667	1406	4090.67	3178.33	7620	2722	803.667
16_TTTGATTAGTTATGTGGTGTACGGA	4007	4137.67	1.75515	1.81238	0.0658581						494	460	3151	7447.33	2705.67	801.667	4018.33	909.667	1398		460	909.667	1398	4018.33	3151	7447.33	2705.67	801.667
	4302		1.88436								496	446.667	3077.33	7257.67	2647.33	774	3988.33	904.667	1365		446.667	904.667	1365	3988.33	3077.33	7257.67	2647.33	774
	4104		1.79763								498	436.667	3050	7061	2583.33	766.667	3923.67	883.333	1367		436.667	883.333	1367	3923.67	3050	7061	2583.33	766.667
											500	434	2976	6861	2555	745	3828	876.667	1333.33		434	876.667	1333.33	3828	2976	6861	2555	745
4GC	22608	19627.3	9.90276	8.59717	1.13559						502	431	2934.33	6655.67	2472.33	747.333	3761	864	1320.33		431	864	1320.33	3761	2934.33	6655.67	2472.33	747.333
	17896		7.83881								504	414.667	2881	6410.33	2409.67	734.667	3683	845.333	1287.33		414.667	845.333	1287.33	3683	2881	6410.33	2409.67	734.667
	18378		8.04993								506	405.667	2804.33	6172.33	2341.33	718	3570.33	830	1273.33		405.667	830	1273.33	3570.33	2804.33	6172.33	2341.33	718
											508	393	2723	5937.33	2258.67	704.333	3503.33	807.667	1244		393	807.667	1244	3503.33	2723	5937.33	2258.67	704.333
polyA	4533	4452.33	1.98555	1.95021	0.120888						510	387.667	2644.33	5684.33	2170.33	682.333	3360	783	1210		387.667	783	1210	3360	2644.33	5684.33	2170.33	682.333
	4145		1.81559								512	374.333	2543.33	5427.67	2093.67	678	3270.67	764	1173.67		374.333	764	1173.67	3270.67	2543.33	5427.67	2093.67	678
	4679		2.0495								514	363.667	2488.33	5191	2013	661.667	3164.67	730	1153		363.667	730	1153	3164.67	2488.33	5191	2013	661.667
											516	352	2390	4968.33	1917.33	633.333	3035	723.333	1109.67		352	723.333	1109.67	3035	2390	4968.33	1917.33	633.333
Random 22	8499	6509	3.72273	2.85107	0.756227						518	353.333	2308.67	4672.33	1844.33	618	2940.67	698.333	1072.67		353.333	698.333	1072.67	2940.67	2308.67	4672.33	1844.33	618
	5411		2.37013								520	335.667	2239.33	4466.33	1766.33	601.667	2784	678.333	1036		335.667	678.333	1036	2784	2239.33	4466.33	1766.33	601.667
	5617		2.46036								522	326	2118	4184.33	1679.67	575	2681	658	1006.67		326	658	1006.67	2681	2118	4184.33	1679.67	575
											524	315	2043	3955	1613	568.333	2578.33	637.333	983.333		315	637.333	983.333	2578.33	2043	3955	1613	568.333
4GC	22608	19627.3	9.90276	8.59717	1.13559						526	313	1970.67	3777.67	1543.67	554.667	2458	611	945.333		313	611	945.333	2458	1970.67	3777.67	1543.67	554.667
	17896		7.83881								528	299.667	1884	3561	1458	533	2364.33	590.667	913.667		299.667	590.667	913.667	2364.33	1884	3561	1458	533
	18378		8.04993								530	291.333	1820	3352.67	1385	520	2272	560.333	886.667		291.333	560.333	886.667	2272	1820	3352.67	1385	520
											532	283	1731	3171	1308.33	502.333	2144.33	547.333	845.333		283	547.333	845.333	2144.33	1731	3171	1308.33	502.333
											534	272	1659	2969.33	1250.33	489.667	2050	524	816.667		272	524	816.667	2050	1659	2969.33	1250.33	489.667
											536	270	1583.33	2784.67	1187.67	481.667	1974.67	511	799		270	511	799	1974.67	1583.33	2784.67	1187.67	481.667
											538	260	1513.33	2626	1118	464.667	1885.33	492.667	769.667		260	492.667	769.667	1885.33	1513.33	2626	1118	464.667
											540	253.333	1444	2440.67	1078	452.667	1777.67	491.333	742.333		253.333	491.333	742.333	1777.67	1444	2440.67	1078	452.667
											542	249.333	1381.33	2316.67	1016.33	436.333	1704.67	463.667	716		249.333	463.667	716	1704.67	1381.33	2316.67	1016.33	436.333
											544	250	1329.67	2167.67	970.667	427.333	1626	460	693		250	460	693	1626	1329.67	2167.67	970.667	427.333
											546	235.333	1258.67	2034.67	917	420	1545.67	432	664		235.333	432	664	1545.67	1258.67	2034.67	917	420
											548	230.333	1220.67	1905.33	863	402	1500	418	642.667		230.333	418	642.667	1500	1220.67	1905.33	863	402
											550	223.333	1138.67	1792	823.667	381.667	1389	402.667	606.333		223.333	402.667	606.333	1389	1138.67	1792	823.667	381.667
											552	214.667	1099.67	1673.33	783.333	374.333	1339	380	586		214.667	380	586	1339	1099.67	1673.33	783.333	374.333
											554	205.667	1038.67	1561.33	734	359.667	1268.33	368	570.667		205.667	368	570.667	1268.33	1038.67	1561.33	734	359.667
											556	199.333	996	1460.67	693.667	353.667	1205	354.667	547.667		199.333	354.667	547.667	1205	996	1460.67	693.667	353.667
											558	198.667	938.667	1380.33	658	345.333	1132.67	342	532		198.667	342	532	1132.67	938.667	1380.33	658	345.333
											560	189	910.333	1295.67	630	332.333	1100.67	329.667	510.667		189	329.667	510.667	1100.67	910.333	1295.67	630	332.333
											562	187	851.667	1224.33	596.667	323.667	1054	321.667	485.667		187	321.667	485.667	1054	851.667	1224.33	596.667	323.667
											564	179.667	825	1152.33	572.667	311	1016.67	305.667	481.333		179.667	305.667	481.333	1016.67	825	1152.33	572.667	311
											566	176.667	791.667	1088.67	535	297	955.333	295	468.333		176.667	295	468.333	955.333	791.667	1088.67	535	297
											568	171.333	762.667	998.667	511.667	296.667	920.667	281	435.333		171.333	281	435.333	920.667	762.667	998.667	511.667	296.667
											570	162.333	729.333	960.333	496.667	285.333	879	273.333	417		162.333	273.333	417	879	729.333	960.333	496.667	285.333
											572	151	686.333	914.667	466.333	271.333	832.333	263.333	403.667		151	263.333	403.667	832.333	686.333	914.667	466.333	271.333
											574	149.667	667.333	848.333	445.333	266.333	804.667	253	392.667		149.667	253	392.667	804.667	667.333	848.333	445.333	266.333
											576	152	636.333	797	421	252	777.333	244	378		152	244	378	777.333	636.333	797	421	252
											578	143.333	608.333	762.333	405	250.333	737.667	232.667	372.667		143.333	232.667	372.667	737.667	608.333	762.333	405	250.333
											580	143.667	582	709.333	392.667	246.667	699.333	232	356.333		143.667	232	356.333	699.333	582	709.333	392.667	246.667
											582	132	552	664.333	361.333	244.333	680.667	225	337		132	225	337	680.667	552	664.333	361.333	244.333
											584	131	524.667	618.333	349	230.333	650.333	214.333	325.667		131	214.333	325.667	650.333	524.667	618.333	349	230.333
											586	124.667	511.333	595	335.667	221.333	618	205.333	314.333		124.667	205.333	314.333	618	511.333	595	335.667	221.333
											588	122.667	489	570.333	327.333	213	587	197	303.333		122.667	197	303.333	587	489	570.333	327.333	213
											590	118.667	459.667	535.333	310.667	206.333	568	195.333	298		118.667	195.333	298	568	459.667	535.333	310.667	206.333
											592	116	445.667	502.333	287.667	203.667	533.667	188	287.667		116	188	287.667	533.667	445.667	502.333	287.667	203.667
											594	105	429.667	474.333	284.667	198	526	179.667	277		105	179.667	277	526	429.667	474.333	284.667	198
											596	107.667	410	448	273.333	188.667	503.667	172.333	269.667		107.667	172.333	269.667	503.667	410	448	273.333	188.667
											598	106	394.333	422	257.667	187	490	166.333	254.333		106	166.333	254.333	490	394.333	422	257.667	187
											600	98.3333	380.667	402	255.333	179	461.667	165.667	250.333		98.3333	165.667	250.333	461.667	380.667	402	255.333	179
											602	96	368	388	247.333	173.333	450	157.333	240.667		96	157.333	240.667	450	368	388	247.333	173.333
											604	92.6667	345	369.333	229	174.333	420.667	154	227.333		92.6667	154	227.333	420.667	345	369.333	229	174.333
											606	89	339.667	355.667	224.333	171	411	148	224.333		89	148	224.333	411	339.667	355.667	224.333	171
											608	87.6667	326.333	341.333	221	166.333	399	144.333	222		87.6667	144.333	222	399	326.333	341.333	221	166.333
											610	84.6667	320	324.667	211.333	163	387	138.667	210.667		84.6667	138.667	210.667	387	320	324.667	211.333	163
											612	82	307.667	305.333	205.667	157.333	371.667	135.333	206.667		82	135.333	206.667	371.667	307.667	305.333	205.667	157.333
											614	82.3333	293.333	295.333	196	152.333	355.667	134	202.333		82.3333	134	202.333	355.667	293.333	295.333	196	152.333
											616	80	284.333	279.333	195.667	153.333	348	125.333	198.333		80	125.333	198.333	348	284.333	279.333	195.667	153.333
											618	76.3333	275.333	272.667	188	149	337	125	189.667		76.3333	125	189.667	337	275.333	272.667	188	149
											620	72.3333	269.333	256.667	183	145.333	327.333	119.333	185.333		72.3333	119.333	185.333	327.333	269.333	256.667	183	145.333
											622	70.6667	261.333	246.333	174.667	144.333	319.667	117.333	179.333		70.6667	117.333	179.333	319.667	261.333	246.333	174.667	144.333
											624	70.6667	254.333	237	177.333	144.333	307.333	113.333	177		70.6667	113.333	177	307.333	254.333	237	177.333	144.333
											626	68.3333	244	230.333	167.667	139.667	300	113	169.667		68.3333	113	169.667	300	244	230.333	167.667	139.667
											628	68.6667	233.667	221.667	159	138.333	293.333	108.333	162		68.6667	108.333	162	293.333	233.667	221.667	159	138.333
											630	68.3333	232.667	212.333	159.667	138	276	104.667	166		68.3333	104.667	166	276	232.667	212.333	159.667	138
											632	65	220.333	208	153.333	132.667	275.667	108.333	159.667		65	108.333	159.667	275.667	220.333	208	153.333	132.667
											634	61.6667	213	197	150.333	132	263.333	100	152.333		61.6667	100	152.333	263.333	213	197	150.333	132
											636	59	205.333	195	155	128.333	250.333	98.3333	145.333		59	98.3333	145.333	250.333	205.333	195	155	128.333
											638	60	196	190.333	150.667	129.333	252.667	97	150		60	97	150	252.667	196	190.333	150.667	129.333
											640	57.3333	199.667	180.667	144.333	128.667	237.667	97.3333	144.667		57.3333	97.3333	144.667	237.667	199.667	180.667	144.333	128.667
											642	54	193.333	181.667	151	128.667	234.333	90.3333	139.667		54	90.3333	139.667	234.333	193.333	181.667	151	128.667
											644	55.6667	190.333	180	143.667	125.333	227.333	93	139		55.6667	93	139	227.333	190.333	180	143.667	125.333
											646	55	183.667	170	143.667	127	223.333	91.6667	133.667		55	91.6667	133.667	223.333	183.667	170	143.667	127
											648	54	182.333	170.333	139.667	126.667	216.333	91.6667	133		54	91.6667	133	216.333	182.333	170.333	139.667	126.667
											650	55	179.667	165.667	141	126.333	216.333	88.6667	131.333		55	88.6667	131.333	216.333	179.667	165.667	141	126.333
											652	51.6667	176	166.333	137	123.333	206	88	127		51.6667	88	127	206	176	166.333	137	123.333
											654	48.6667	163.667	164	140.667	123.333	202.667	84	130.667		48.6667	84	130.667	202.667	163.667	164	140.667	123.333
											656	49.6667	168.667	160.333	135	121.667	198.667	84.6667	124.333		49.6667	84.6667	124.333	198.667	168.667	160.333	135	121.667
											658	46	162	160.667	138.667	126	191	86.6667	124.667		46	86.6667	124.667	191	162	160.667	138.667	126
											660	44	161.333	158.667	134	123	191.333	81	119.333		44	81	119.333	191.333	161.333	158.667	134	123
											662	47.3333	160.333	151.333	135.667	122.667	184.667	77.3333	111.667		47.3333	77.3333	111.667	184.667	160.333	151.333	135.667	122.667
											664	45	154.333	153	135.667	119.667	176.667	76	112.667		45	76	112.667	176.667	154.333	153	135.667	119.667
											666	45.6667	149	156.667	136.333	117	178.333	76	117.667		45.6667	76	117.667	178.333	149	156.667	136.333	117
											668	42.3333	149.333	148.333	133.667	118	177	77	112.667		42.3333	77	112.667	177	149.333	148.333	133.667	118
											670	41	142	150.333	132.333	120	170.333	73.3333	114.333		41	73.3333	114.333	170.333	142	150.333	132.333	120
											672	41.3333	143.333	145.333	131.333	118.667	166.667	74	109.333		41.3333	74	109.333	166.667	143.333	145.333	131.333	118.667
											674	40	144	138.667	131.333	120	158.667	72.6667	110		40	72.6667	110	158.667	144	138.667	131.333	120
											676	40.3333	136	141.333	131	118.333	159	70.3333	106.333		40.3333	70.3333	106.333	159	136	141.333	131	118.333
											678	39.3333	134.667	138.333	126.333	117.667	153.333	72	104.333		39.3333	72	104.333	153.333	134.667	138.333	126.333	117.667
											680	36.3333	132.333	137.333	129.667	115.333	155.667	70	97.6667		36.3333	70	97.6667	155.667	132.333	137.333	129.667	115.333
											682	37.6667	128	132.667	130	113.667	149.333	70.6667	104		37.6667	70.6667	104	149.333	128	132.667	130	113.667
											684	35	125.333	131	127	111.333	141.333	69	96		35	69	96	141.333	125.333	131	127	111.333
											686	35.6667	124.333	130.333	125.667	114.667	145.667	68	95.3333		35.6667	68	95.3333	145.667	124.333	130.333	125.667	114.667
											688	33.6667	127.333	125	125	114.667	139.667	66	96		33.6667	66	96	139.667	127.333	125	125	114.667
											690	35.6667	126	124.333	123.667	116.667	142	67.6667	91.6667		35.6667	67.6667	91.6667	142	126	124.333	123.667	116.667
											692	34	126.333	124.333	127.333	117.333	138.333	67.3333	96.3333		34	67.3333	96.3333	138.333	126.333	124.333	127.333	117.333
											694	35	124	124	122.667	117.333	138.333	64.3333	95.3333		35	64.3333	95.3333	138.333	124	124	122.667	117.333
											696	34.3333	123.667	124.667	122	115.333	141	67	94		34.3333	67	94	141	123.667	124.667	122	115.333
											698	33.3333	126.333	124	123.333	117	140	65.6667	97		33.3333	65.6667	97	140	126.333	124	123.333	117
											700	34.3333	122.667	#DIV/0!	126	120.333	138.667	65.6667	98.6667		34.3333	65.6667	98.6667	138.667	122.667	#DIV/0!	126	120.333
